# Supplementary material for: Di-μ-chlorido-bis­{chlorido[(R)/(S)-1,5-di­phenyl-3-(2-pyridyl-κN)-2-pyrazoline-κN 2]zinc(II)}
Source: Acta Crystallogr Sect E Struct Rep Online. 2010 Jul 7;66(Pt 8):m899–900. doi: 10.1107/S1600536810026127 (PMC3007540; doi:10.1107/S1600536810026127)
Supplement: Supplementary file 1 [file e-66-0m899-sup1.cif]

##############################################################################
###                                                                        ###
###        Electronic paper (Acta Crystallographica Section E)             ###
###                                                                        ###
##############################################################################
#                                                                            #
# This CIF contains the data in a paper accepted for publication in Acta     #
# Crystallographica Section E. It conforms to the requirements of Notes      #
# for Authors for Section E, and has been peer reviewed under the auspices   #
# of the IUCr Commission on Journals.                                        #
#                                                                            #
# Full details of the Crystallographic Information File format               #
# are given in the paper "The Crystallographic Information File (CIF):       #
# a New Standard Archive File for Crystallography" by S. R. Hall, F. H.      #
# Allen and I. D. Brown [Acta Cryst. (1991), A47, 655-685].                  #
#                                                                            #
# The current version of the core CIF dictionary is obtainable from          #
# ftp://ftp.iucr.org/pub/cif_core.dic. The current version number is 2.4.    #
#                                                                            #
# Software is freely available for graphical display of the structure(s) in  #
# this CIF.  For information consult the CIF home page http://www.iucr.org/  #
# cif/home.html                                                              #
#                                                                            #
# This file may be used for bona fide research purposes within the           #
# scientific community so long as proper attribution is given to the journal # 
# article from which it was obtained.                                        #
#                                                                            #
##############################################################################
                                             
data_I
_audit_creation_method     'WinGX routine CIF_UPDATE'
_audit_conform_dict_name     cif_core.dic
_audit_conform_dict_version     2.4
_chemical_name_systematic
;
Di-\m-chlorido-bis{chlorido[(<i>R</i>)/(<i>S</i>)-1,5-diphenyl-3-(2-
pyridyl-\k<i>N</i>)-2-pyrazoline-\k<i>N</i>^2^]zinc(II)}
;
_chemical_name_common     ?
_chemical_formula_moiety     'C40 H34 Cl4 N6 Zn2'
_chemical_formula_sum     'C40 H34 Cl4 N6 Zn2'
_chemical_formula_iupac     '[Zn2 Cl4 (C20 H17 N3)2]'
_chemical_formula_weight     871.31
_chemical_melting_point     ?
_symmetry_cell_setting     monoclinic
_symmetry_space_group_name_H-M     'P 21/c'
_symmetry_space_group_name_Hall     '-P 2ybc'
loop_
    _symmetry_equiv_pos_as_xyz
    'x, y, z'
    '-x, y+1/2, -z+1/2'
    '-x, -y, -z'
    'x, -y-1/2, z-1/2'
_cell_length_a     14.600(3)
_cell_length_b     8.6200(17)
_cell_length_c     19.524(7)
_cell_angle_alpha     90
_cell_angle_beta     129.494(18)
_cell_angle_gamma     90
_cell_volume     1896.2(10)
_cell_formula_units_Z     2
_cell_measurement_reflns_used     2226
_cell_measurement_theta_min     3
_cell_measurement_theta_max     25.5
_cell_measurement_temperature     150(2)
_exptl_crystal_description     hexagon
_exptl_crystal_colour     orange
_exptl_crystal_size_max     0.21
_exptl_crystal_size_mid     0.15
_exptl_crystal_size_min     0.04
_exptl_crystal_density_diffrn     1.526
_exptl_crystal_density_meas     ?
_exptl_crystal_density_method     'not measured'
_exptl_crystal_F_000     888
_exptl_absorpt_coefficient_mu     1.585
_exptl_absorpt_correction_type     multi-scan
_exptl_absorpt_process_details     '(SADABS; Bruker, 2000)'
_exptl_absorpt_correction_T_min     0.732
_exptl_absorpt_correction_T_max     0.939
_exptl_special_details
;
;
_diffrn_ambient_temperature     150(2)
_diffrn_radiation_type     MoK\a
_diffrn_radiation_wavelength     0.71073
_diffrn_radiation_source     'fine-focus sealed tube'
_diffrn_radiation_monochromator     graphite
_diffrn_measurement_device_type     'Enraf--Nonius KappaCCD'
_diffrn_measurement_method     'profile fitted /o'
_diffrn_detector_area_resol_mean     ?
_diffrn_reflns_number     17229
_diffrn_reflns_av_R_equivalents     0.0961
_diffrn_reflns_theta_min     3.15
_diffrn_reflns_theta_max     25.34
_diffrn_reflns_theta_full     25.34
_diffrn_measured_fraction_theta_max     0.998
_diffrn_measured_fraction_theta_full     0.998
_diffrn_reflns_limit_h_min     -16
_diffrn_reflns_limit_h_max     17
_diffrn_reflns_limit_k_min     -9
_diffrn_reflns_limit_k_max     10
_diffrn_reflns_limit_l_min     -23
_diffrn_reflns_limit_l_max     23
_diffrn_standards_number     ?
_diffrn_standards_interval_count     ?
_diffrn_standards_interval_time     ?
_diffrn_standards_decay_%     ?
_refine_special_details
;
Refinement of <i>F</i>^2^ against ALL reflections. The weighted <i>R</i>-factor
<i>wR</i> and goodness of fit <i>S</i> are based on <i>F</i>^2^, conventional
<i>R</i>-factors <i>R</i> are based on <i>F</i>, with <i>F</i> set to zero for
negative <i>F</i>^2^. The threshold expression of <i>F</i>^2^ >
2\s(<i>F</i>^2^) is used only for calculating <i>R</i>-factors(gt) <i>etc</i>.
and is not relevant to the choice of reflections for refinement.
<i>R</i>-factors based on <i>F</i>^2^ are statistically about twice as large
as those based on <i>F</i>, and <i>R</i>- factors based on ALL data will be
even larger.
;
_reflns_number_total     3467
_reflns_number_gt     2206
_reflns_threshold_expression     I>2\s(I)
_refine_ls_structure_factor_coef     Fsqd
_refine_ls_matrix_type     full
_refine_ls_R_factor_all     0.1085
_refine_ls_R_factor_gt     0.0508
_refine_ls_wR_factor_gt     0.0806
_refine_ls_wR_factor_ref     0.0952
_refine_ls_goodness_of_fit_ref     1.042
_refine_ls_restrained_S_all     1.042
_refine_ls_number_reflns     3467
_refine_ls_number_parameters     235
_refine_ls_number_restraints     0
_refine_ls_hydrogen_treatment     constr
_refine_ls_weighting_scheme     calc
_refine_ls_weighting_details
         'calc w=1/[\s^2^(Fo^2^)+(0.0350P)^2^+0.9808P] where P=(Fo^2^+2Fc^2^)/3'
_atom_sites_solution_hydrogens     geom
_atom_sites_solution_primary     direct
_atom_sites_solution_secondary     difmap
_refine_ls_shift/su_max     0
_refine_ls_shift/su_mean     0
_refine_diff_density_max     0.485
_refine_diff_density_min     -0.405
_refine_ls_extinction_method     none
_refine_ls_extinction_coef     ?
loop_
    _atom_type_symbol
    _atom_type_description
    _atom_type_scat_dispersion_real
    _atom_type_scat_dispersion_imag
    _atom_type_scat_source
    C C 0.0033 0.0016 'International Tables Vol C Tables 4.2.6.8 and 6.1.1.4'
    H H 0 0 'International Tables Vol C Tables 4.2.6.8 and 6.1.1.4'
    N N 0.0061 0.0033 'International Tables Vol C Tables 4.2.6.8 and 6.1.1.4'
    Cl Cl 0.1484 0.1585 'International Tables Vol C Tables 4.2.6.8 and 6.1.1.4'
    Zn Zn 0.2839 1.4301 'International Tables Vol C Tables 4.2.6.8 and 6.1.1.4'
_computing_data_collection     'COLLECT (Nonius, 1998)'
_computing_cell_refinement     'DENZO and SCALEPACK (Otwinowski & Minor, 1997)'
_computing_data_reduction     'DENZO and SCALEPACK (Otwinowski & Minor, 1997)'
_computing_structure_solution     'SHELXS97 (Sheldrick, 2008)'
_computing_structure_refinement     'SHELXL97 (Sheldrick, 2008)'
_computing_molecular_graphics     'ORTEP-3 for Windows (Farrugia, 1997)'
_computing_publication_material
                            'SHELXL97 (Sheldrick, 2008) and PLATON (Spek, 2009)'
loop_
    _atom_site_type_symbol
    _atom_site_label
    _atom_site_fract_x
    _atom_site_fract_y
    _atom_site_fract_z
    _atom_site_U_iso_or_equiv
    _atom_site_adp_type
    _atom_site_calc_flag
    _atom_site_refinement_flags
    _atom_site_occupancy
    _atom_site_disorder_assembly
    _atom_site_disorder_group
    Zn Zn1 0.47494(4) 0.89666(6) 0.40806(3) 0.02521(17) Uani d . 1 . .
    Cl Cl1 0.36221(10) 1.02812(12) 0.28182(6) 0.0255(3) Uani d . 1 . .
    Cl Cl2 0.36063(9) 0.99842(13) 0.46713(7) 0.0284(3) Uani d . 1 . .
    N N1 0.6991(3) 0.7462(4) 0.4103(2) 0.0244(9) Uani d . 1 . .
    N N2 0.5954(3) 0.7387(4) 0.3970(2) 0.0190(8) Uani d . 1 . .
    C C3 0.5733(3) 0.5958(5) 0.4026(2) 0.0189(9) Uani d . 1 . .
    C C4 0.6604(3) 0.4843(5) 0.4129(3) 0.0229(10) Uani d . 1 . .
    H H4A 0.6252 0.428 0.3569 0.027 Uiso calc R 1 . .
    H H4B 0.6894 0.4085 0.4609 0.027 Uiso calc R 1 . .
    C C5 0.7599(3) 0.5942(5) 0.4370(3) 0.0232(10) Uani d . 1 . .
    H H5 0.7833 0.5694 0.3999 0.028 Uiso calc R 1 . .
    C C11 0.7316(4) 0.8767(5) 0.3875(2) 0.0232(10) Uani d . 1 . .
    C C12 0.6547(4) 1.0030(5) 0.3432(3) 0.0243(10) Uani d . 1 . .
    H H12 0.5781 1.0006 0.3271 0.029 Uiso calc R 1 . .
    C C13 0.6903(4) 1.1309(5) 0.3230(3) 0.0272(11) Uani d . 1 . .
    H H13 0.6384 1.2172 0.294 0.033 Uiso calc R 1 . .
    C C14 0.8002(4) 1.1353(6) 0.3444(3) 0.0339(12) Uani d . 1 . .
    H H14 0.8239 1.2241 0.3303 0.041 Uiso calc R 1 . .
    C C15 0.8750(4) 1.0108(6) 0.3860(3) 0.0346(12) Uani d . 1 . .
    H H15 0.9501 1.0133 0.3997 0.041 Uiso calc R 1 . .
    C C16 0.8428(4) 0.8811(6) 0.4085(3) 0.0307(11) Uani d . 1 . .
    H H16 0.8959 0.796 0.438 0.037 Uiso calc R 1 . .
    C C31 0.4686(4) 0.5567(5) 0.3919(2) 0.0205(10) Uani d . 1 . .
    N N32 0.4102(3) 0.6778(4) 0.3938(2) 0.0187(8) Uani d . 1 . .
    C C33 0.3083(4) 0.6496(5) 0.3775(3) 0.0245(11) Uani d . 1 . .
    H H33 0.2671 0.7341 0.3781 0.029 Uiso calc R 1 . .
    C C34 0.2600(4) 0.5029(5) 0.3597(3) 0.0282(11) Uani d . 1 . .
    H H34 0.1862 0.4874 0.3472 0.034 Uiso calc R 1 . .
    C C35 0.3201(4) 0.3800(5) 0.3603(3) 0.0290(11) Uani d . 1 . .
    H H35 0.2896 0.2775 0.3496 0.035 Uiso calc R 1 . .
    C C36 0.4260(4) 0.4078(5) 0.3769(3) 0.0253(10) Uani d . 1 . .
    H H36 0.4692 0.3241 0.3779 0.03 Uiso calc R 1 . .
    C C51 0.8688(3) 0.5881(5) 0.5352(3) 0.0220(10) Uani d . 1 . .
    C C52 0.8970(4) 0.7056(5) 0.5938(3) 0.0248(11) Uani d . 1 . .
    H H52 0.8504 0.7973 0.573 0.03 Uiso calc R 1 . .
    C C53 0.9939(4) 0.6892(6) 0.6834(3) 0.0320(12) Uani d . 1 . .
    H H53 1.0136 0.7702 0.7237 0.038 Uiso calc R 1 . .
    C C54 1.0614(4) 0.5567(6) 0.7139(3) 0.0350(12) Uani d . 1 . .
    H H54 1.1269 0.5458 0.7753 0.042 Uiso calc R 1 . .
    C C55 1.0346(4) 0.4391(6) 0.6558(3) 0.0402(13) Uani d . 1 . .
    H H55 1.0813 0.3474 0.6768 0.048 Uiso calc R 1 . .
    C C56 0.9389(4) 0.4562(5) 0.5664(3) 0.0335(12) Uani d . 1 . .
    H H56 0.9212 0.3764 0.526 0.04 Uiso calc R 1 . .
loop_
    _atom_site_aniso_label
    _atom_site_aniso_U_11
    _atom_site_aniso_U_22
    _atom_site_aniso_U_33
    _atom_site_aniso_U_12
    _atom_site_aniso_U_13
    _atom_site_aniso_U_23
    Zn1 0.0281(3) 0.0185(3) 0.0200(3) -0.0029(3) 0.0111(2) 0.0000(2)
    Cl1 0.0283(6) 0.0241(6) 0.0206(6) 0.0053(5) 0.0139(5) 0.0035(5)
    Cl2 0.0256(6) 0.0318(7) 0.0241(6) -0.0041(5) 0.0141(5) -0.0095(5)
    N1 0.019(2) 0.025(2) 0.027(2) 0.0054(17) 0.0136(19) 0.0062(16)
    N2 0.017(2) 0.021(2) 0.0155(18) 0.0000(16) 0.0085(17) -0.0014(15)
    C3 0.022(2) 0.018(2) 0.013(2) 0.001(2) 0.0099(19) 0.0001(19)
    C4 0.024(3) 0.023(2) 0.017(2) 0.000(2) 0.010(2) 0.0014(19)
    C5 0.025(2) 0.023(2) 0.025(2) 0.007(2) 0.018(2) 0.006(2)
    C11 0.026(3) 0.025(3) 0.019(2) -0.005(2) 0.014(2) -0.001(2)
    C12 0.023(2) 0.028(3) 0.023(2) -0.004(2) 0.015(2) -0.007(2)
    C13 0.038(3) 0.025(3) 0.024(2) -0.002(2) 0.022(2) -0.002(2)
    C14 0.044(3) 0.035(3) 0.028(3) -0.009(3) 0.025(3) -0.002(2)
    C15 0.025(3) 0.048(3) 0.031(3) -0.005(3) 0.018(2) 0.004(2)
    C16 0.026(3) 0.038(3) 0.026(2) 0.000(2) 0.016(2) 0.005(2)
    C31 0.024(3) 0.019(2) 0.015(2) 0.003(2) 0.011(2) 0.0019(17)
    N32 0.019(2) 0.019(2) 0.0163(18) -0.0018(17) 0.0106(17) 0.0015(15)
    C33 0.025(3) 0.026(3) 0.021(2) 0.001(2) 0.014(2) 0.0025(19)
    C34 0.026(3) 0.029(3) 0.028(3) -0.006(2) 0.016(2) 0.001(2)
    C35 0.033(3) 0.016(3) 0.032(3) -0.002(2) 0.018(2) 0.005(2)
    C36 0.027(3) 0.018(2) 0.027(2) 0.004(2) 0.015(2) 0.002(2)
    C51 0.018(2) 0.026(2) 0.026(2) 0.006(2) 0.016(2) 0.006(2)
    C52 0.024(3) 0.024(3) 0.027(3) -0.003(2) 0.017(2) 0.001(2)
    C53 0.029(3) 0.037(3) 0.031(3) -0.012(3) 0.019(3) -0.008(2)
    C54 0.021(3) 0.048(3) 0.026(3) -0.006(2) 0.010(2) 0.003(2)
    C55 0.031(3) 0.041(3) 0.043(3) 0.010(2) 0.021(3) 0.009(3)
    C56 0.031(3) 0.041(3) 0.025(3) 0.003(2) 0.017(2) -0.003(2)
_geom_special_details
;
All s.u.'s (except the s.u. in the dihedral angle between two l.s. planes) are
estimated using the full covariance matrix. The cell s.u.'s are taken into
account individually in the estimation of s.u.'s in distances, angles and
torsion angles; correlations between s.u.'s in cell parameters are only used
when they are defined by crystal symmetry. An approximate (isotropic)
treatment of cell s.u.'s is used for estimating s.u.'s involving l.s. planes.
;
loop_
    _geom_bond_atom_site_label_1
    _geom_bond_atom_site_label_2
    _geom_bond_site_symmetry_2
    _geom_bond_distance
    _geom_bond_publ_flag
    Zn1 N32 . 2.048(3) y
    Zn1 Cl1 . 2.2153(13) y
    Zn1 Cl2 3_676 2.2534(13) y
    Zn1 N2 . 2.340(3) y
    Zn1 Cl2 . 2.7080(13) y
    Cl2 Zn1 3_676 2.2534(13) ?
    N1 N2 . 1.365(4) ?
    N1 C11 . 1.399(5) ?
    N1 C5 . 1.479(5) ?
    N2 C3 . 1.295(5) ?
    C3 C31 . 1.445(6) ?
    C3 C4 . 1.501(5) ?
    C4 C5 . 1.537(6) ?
    C4 H4A . 0.99 ?
    C4 H4B . 0.99 ?
    C5 C51 . 1.526(5) ?
    C5 H5 . 1 ?
    C11 C12 . 1.399(6) ?
    C11 C16 . 1.400(6) ?
    C12 C13 . 1.379(6) ?
    C12 H12 . 0.95 ?
    C13 C14 . 1.377(6) ?
    C13 H13 . 0.95 ?
    C14 C15 . 1.370(6) ?
    C14 H14 . 0.95 ?
    C15 C16 . 1.388(6) ?
    C15 H15 . 0.95 ?
    C16 H16 . 0.95 ?
    C31 N32 . 1.362(5) ?
    C31 C36 . 1.375(6) ?
    N32 C33 . 1.332(5) ?
    C33 C34 . 1.381(6) ?
    C33 H33 . 0.95 ?
    C34 C35 . 1.371(6) ?
    C34 H34 . 0.95 ?
    C35 C36 . 1.385(6) ?
    C35 H35 . 0.95 ?
    C36 H36 . 0.95 ?
    C51 C52 . 1.381(5) ?
    C51 C56 . 1.385(6) ?
    C52 C53 . 1.390(6) ?
    C52 H52 . 0.95 ?
    C53 C54 . 1.373(6) ?
    C53 H53 . 0.95 ?
    C54 C55 . 1.380(6) ?
    C54 H54 . 0.95 ?
    C55 C56 . 1.385(6) ?
    C55 H55 . 0.95 ?
    C56 H56 . 0.95 ?
loop_
    _geom_angle_atom_site_label_1
    _geom_angle_atom_site_label_2
    _geom_angle_atom_site_label_3
    _geom_angle_site_symmetry_1
    _geom_angle_site_symmetry_3
    _geom_angle
    _geom_angle_publ_flag
    N32 Zn1 Cl1 . . 111.57(9) y
    N32 Zn1 Cl2 . 3_676 126.79(9) y
    Cl1 Zn1 Cl2 . 3_676 121.63(5) y
    N32 Zn1 N2 . . 76.10(13) y
    Cl1 Zn1 N2 . . 105.40(9) y
    Cl2 Zn1 N2 3_676 . 89.25(9) y
    N32 Zn1 Cl2 . . 90.04(10) y
    Cl1 Zn1 Cl2 . . 94.88(5) y
    Cl2 Zn1 Cl2 3_676 . 86.03(5) y
    N2 Zn1 Cl2 . . 158.51(9) y
    Zn1 Cl2 Zn1 3_676 . 93.97(5) y
    N2 N1 C11 . . 122.5(3) ?
    N2 N1 C5 . . 111.7(3) ?
    C11 N1 C5 . . 125.1(3) ?
    C3 N2 N1 . . 109.5(3) ?
    C3 N2 Zn1 . . 107.7(3) ?
    N1 N2 Zn1 . . 139.7(3) ?
    N2 C3 C31 . . 120.4(4) ?
    N2 C3 C4 . . 112.7(4) ?
    C31 C3 C4 . . 126.7(4) ?
    C3 C4 C5 . . 101.7(3) ?
    C3 C4 H4A . . 111.4 ?
    C5 C4 H4A . . 111.4 ?
    C3 C4 H4B . . 111.4 ?
    C5 C4 H4B . . 111.4 ?
    H4A C4 H4B . . 109.3 ?
    N1 C5 C51 . . 112.7(3) ?
    N1 C5 C4 . . 101.5(3) ?
    C51 C5 C4 . . 113.0(3) ?
    N1 C5 H5 . . 109.8 ?
    C51 C5 H5 . . 109.8 ?
    C4 C5 H5 . . 109.8 ?
    N1 C11 C12 . . 121.4(4) ?
    N1 C11 C16 . . 119.6(4) ?
    C12 C11 C16 . . 119.0(4) ?
    C13 C12 C11 . . 120.0(4) ?
    C13 C12 H12 . . 120 ?
    C11 C12 H12 . . 120 ?
    C14 C13 C12 . . 120.9(4) ?
    C14 C13 H13 . . 119.6 ?
    C12 C13 H13 . . 119.6 ?
    C15 C14 C13 . . 119.6(4) ?
    C15 C14 H14 . . 120.2 ?
    C13 C14 H14 . . 120.2 ?
    C14 C15 C16 . . 121.1(4) ?
    C14 C15 H15 . . 119.5 ?
    C16 C15 H15 . . 119.5 ?
    C15 C16 C11 . . 119.5(4) ?
    C15 C16 H16 . . 120.2 ?
    C11 C16 H16 . . 120.2 ?
    N32 C31 C36 . . 121.0(4) ?
    N32 C31 C3 . . 116.1(4) ?
    C36 C31 C3 . . 122.8(4) ?
    C33 N32 C31 . . 118.5(4) ?
    C33 N32 Zn1 . . 123.3(3) ?
    C31 N32 Zn1 . . 117.9(3) ?
    N32 C33 C34 . . 122.8(4) ?
    N32 C33 H33 . . 118.6 ?
    C34 C33 H33 . . 118.6 ?
    C35 C34 C33 . . 119.0(4) ?
    C35 C34 H34 . . 120.5 ?
    C33 C34 H34 . . 120.5 ?
    C34 C35 C36 . . 118.8(4) ?
    C34 C35 H35 . . 120.6 ?
    C36 C35 H35 . . 120.6 ?
    C31 C36 C35 . . 119.9(4) ?
    C31 C36 H36 . . 120.1 ?
    C35 C36 H36 . . 120.1 ?
    C52 C51 C56 . . 119.3(4) ?
    C52 C51 C5 . . 122.6(4) ?
    C56 C51 C5 . . 118.0(4) ?
    C51 C52 C53 . . 119.8(4) ?
    C51 C52 H52 . . 120.1 ?
    C53 C52 H52 . . 120.1 ?
    C54 C53 C52 . . 120.4(4) ?
    C54 C53 H53 . . 119.8 ?
    C52 C53 H53 . . 119.8 ?
    C53 C54 C55 . . 120.3(4) ?
    C53 C54 H54 . . 119.9 ?
    C55 C54 H54 . . 119.9 ?
    C54 C55 C56 . . 119.3(5) ?
    C54 C55 H55 . . 120.3 ?
    C56 C55 H55 . . 120.3 ?
    C55 C56 C51 . . 120.9(4) ?
    C55 C56 H56 . . 119.6 ?
    C51 C56 H56 . . 119.6 ?
loop_
    _geom_torsion_atom_site_label_1
    _geom_torsion_atom_site_label_2
    _geom_torsion_atom_site_label_3
    _geom_torsion_atom_site_label_4
    _geom_torsion_site_symmetry_1
    _geom_torsion_site_symmetry_2
    _geom_torsion_site_symmetry_3
    _geom_torsion_site_symmetry_4
    _geom_torsion
    _geom_torsion_publ_flag
    N32 Zn1 Cl2 Zn1 . . . 3_676 126.89(9) ?
    Cl1 Zn1 Cl2 Zn1 . . . 3_676 -121.45(5) ?
    Cl2 Zn1 Cl2 Zn1 3_676 . . 3_676 0 ?
    N2 Zn1 Cl2 Zn1 . . . 3_676 77.7(2) ?
    C11 N1 N2 C3 . . . . 164.2(3) ?
    C5 N1 N2 C3 . . . . -6.7(4) ?
    C11 N1 N2 Zn1 . . . . -39.4(5) ?
    C5 N1 N2 Zn1 . . . . 149.7(3) ?
    N32 Zn1 N2 C3 . . . . -10.4(2) ?
    Cl1 Zn1 N2 C3 . . . . -119.4(2) ?
    Cl2 Zn1 N2 C3 3_676 . . . 117.9(2) ?
    Cl2 Zn1 N2 C3 . . . . 40.8(4) ?
    N32 Zn1 N2 N1 . . . . -167.1(4) ?
    Cl1 Zn1 N2 N1 . . . . 83.9(4) ?
    Cl2 Zn1 N2 N1 3_676 . . . -38.8(4) ?
    Cl2 Zn1 N2 N1 . . . . -115.9(4) ?
    N1 N2 C3 C31 . . . . 179.4(3) ?
    Zn1 N2 C3 C31 . . . . 15.1(4) ?
    N1 N2 C3 C4 . . . . -5.4(4) ?
    Zn1 N2 C3 C4 . . . . -169.7(2) ?
    N2 C3 C4 C5 . . . . 14.3(4) ?
    C31 C3 C4 C5 . . . . -170.8(3) ?
    N2 N1 C5 C51 . . . . -106.1(4) ?
    C11 N1 C5 C51 . . . . 83.4(5) ?
    N2 N1 C5 C4 . . . . 15.0(4) ?
    C11 N1 C5 C4 . . . . -155.6(3) ?
    C3 C4 C5 N1 . . . . -16.2(4) ?
    C3 C4 C5 C51 . . . . 104.7(4) ?
    N2 N1 C11 C12 . . . . -5.1(6) ?
    C5 N1 C11 C12 . . . . 164.5(4) ?
    N2 N1 C11 C16 . . . . 175.6(3) ?
    C5 N1 C11 C16 . . . . -14.9(6) ?
    N1 C11 C12 C13 . . . . 178.9(3) ?
    C16 C11 C12 C13 . . . . -1.7(6) ?
    C11 C12 C13 C14 . . . . 1.3(6) ?
    C12 C13 C14 C15 . . . . 0.2(6) ?
    C13 C14 C15 C16 . . . . -1.2(7) ?
    C14 C15 C16 C11 . . . . 0.7(7) ?
    N1 C11 C16 C15 . . . . -179.9(4) ?
    C12 C11 C16 C15 . . . . 0.7(6) ?
    N2 C3 C31 N32 . . . . -12.6(5) ?
    C4 C3 C31 N32 . . . . 172.9(3) ?
    N2 C3 C31 C36 . . . . 164.7(4) ?
    C4 C3 C31 C36 . . . . -9.8(6) ?
    C36 C31 N32 C33 . . . . -2.4(5) ?
    C3 C31 N32 C33 . . . . 175.0(3) ?
    C36 C31 N32 Zn1 . . . . -175.8(3) ?
    C3 C31 N32 Zn1 . . . . 1.5(4) ?
    Cl1 Zn1 N32 C33 . . . . -67.2(3) ?
    Cl2 Zn1 N32 C33 3_676 . . . 113.1(3) ?
    N2 Zn1 N32 C33 . . . . -168.5(3) ?
    Cl2 Zn1 N32 C33 . . . . 28.0(3) ?
    Cl1 Zn1 N32 C31 . . . . 105.9(3) ?
    Cl2 Zn1 N32 C31 3_676 . . . -73.7(3) ?
    N2 Zn1 N32 C31 . . . . 4.6(3) ?
    Cl2 Zn1 N32 C31 . . . . -158.8(3) ?
    C31 N32 C33 C34 . . . . 0.6(6) ?
    Zn1 N32 C33 C34 . . . . 173.7(3) ?
    N32 C33 C34 C35 . . . . 1.3(6) ?
    C33 C34 C35 C36 . . . . -1.4(6) ?
    N32 C31 C36 C35 . . . . 2.2(6) ?
    C3 C31 C36 C35 . . . . -174.9(4) ?
    C34 C35 C36 C31 . . . . -0.3(6) ?
    N1 C5 C51 C52 . . . . 7.7(5) ?
    C4 C5 C51 C52 . . . . -106.5(5) ?
    N1 C5 C51 C56 . . . . -174.7(4) ?
    C4 C5 C51 C56 . . . . 71.1(5) ?
    C56 C51 C52 C53 . . . . -1.0(6) ?
    C5 C51 C52 C53 . . . . 176.5(4) ?
    C51 C52 C53 C54 . . . . -0.3(6) ?
    C52 C53 C54 C55 . . . . 0.9(7) ?
    C53 C54 C55 C56 . . . . -0.1(7) ?
    C54 C55 C56 C51 . . . . -1.2(7) ?
    C52 C51 C56 C55 . . . . 1.8(7) ?
    C5 C51 C56 C55 . . . . -175.9(4) ?
loop_
    _geom_hbond_atom_site_label_D
    _geom_hbond_atom_site_label_H
    _geom_hbond_atom_site_label_A
    _geom_hbond_site_symmetry_A
    _geom_hbond_distance_DH
    _geom_hbond_distance_HA
    _geom_hbond_distance_DA
    _geom_hbond_angle_DHA
    C5 H5 Cl1 2_645 1.00 2.76 3.474(5) 128
    C12 H12 Cl1 . 0.95 2.69 3.635(7) 174
    C33 H33 Cl2 . 0.95 2.66 3.315(5) 127
    C34 H34 Cg1 3_666 0.95 2.65 3.557(7) 159
data_global
_journal_date_recd_electronic     2010-06-13
_journal_date_accepted     2010-07-02
_journal_name_full     'Acta Crystallographica, Section E'
_journal_year     2010
_journal_volume     66
_journal_issue      8
_journal_page_first     m899
_journal_page_last     m900
_journal_paper_category     QM
_journal_coeditor_code     HB5500
_publ_contact_author_name     'Miquel Barcel\'o-Oliver'
_publ_contact_author_address
;
Department of Chemistry and
IUNICS, Universitat de les Illes Balears Campus UIB, Cta. Valldemossa km 7.5,
Ed. Mateu Orfila i Rotger, E-07122 Palma de Mallorca Spain
;
_publ_contact_author_email     'miquel.barcelo@uib.es'
_publ_contact_author_fax     '0034971173426'
_publ_contact_author_phone     '0034971173199'
_publ_section_title
;\
Di-\m-chlorido-bis{chlorido[(<i>R</i>)/(<i>S</i>)-1,5-diphenyl-3-(2-\
pyridyl-\k<i>N</i>)-2-pyrazoline-\k<i>N</i>^2^]zinc(II)}
;
loop_
    _publ_author_name
    _publ_author_footnote
    _publ_author_address
    'Barcel\'o-Oliver, Miquel' .
;
Department of Chemistry and IUNICS, Universitat de les Illes Balears
Campus UIB,
Cta. Valldemossa km 7.5,
Ed. Mateu Orfila i Rotger, E-07122 Palma de Mallorca
Spain
;
    'Terr\'on, Angel' .
;
Department of Chemistry and IUNICS, Universitat de les Illes Balears
Campus UIB,
Cta. Valldemossa km 7.5,
Ed. Mateu Orfila i Rotger, E-07122 Palma de Mallorca
Spain
;
    'Garc\'ia-Raso, Angel' .
;
Department of Chemistry and IUNICS, Universitat de les Illes Balears
Campus UIB,
Cta. Valldemossa km 7.5,
Ed. Mateu Orfila i Rotger, E-07122 Palma de Mallorca
Spain
;
    'Turel, Iztok' .
;
Faculty of Chemistry and Chemical Technology, University of Ljubljana,
Slovenia
;
    'Morell, Marta' .
;
Farchbereich Chemie,
Universit\"at Dortmund,
44221 Dortmund, Germany
;
_publ_section_synopsis     .
