# Supplementary material for: Di-μ-chlorido-bis­{chlorido[(R)/(S)-1,5-di­phenyl-3-(2-pyridyl-κN)-2-pyrazoline-κN 2]zinc(II)}
Source: Acta Crystallogr Sect E Struct Rep Online. 2010 Jul 7;66(Pt 8):m899–900. doi: 10.1107/S1600536810026127 (PMC3007540; doi:10.1107/S1600536810026127)
Supplement: Supplementary file 2 [file e-66-0m899-Isup2.hkl]

#
# h,k,l, Fc-squared, Fo-squared, sigma(Fo-squared) and status flag
#
data_I
_shelx_title ' 2754p in P2(1)/n'
_shelx_refln_list_code          4
_shelx_F_calc_maximum      249.76
_exptl_crystal_F_000       888.00
_reflns_d_resolution_high  0.8303
 
loop_
 _symmetry_equiv_pos_as_xyz
 'x, y, z'
 '-x, y+1/2, -z+1/2'
 '-x, -y, -z'
 'x, -y-1/2, z-1/2'
 
_cell_length_a    14.6000
_cell_length_b     8.6200
_cell_length_c    19.5242
_cell_angle_alpha  90.000
_cell_angle_beta  129.494
_cell_angle_gamma  90.000
 
_shelx_F_squared_multiplier     1.000
 
loop_
 _refln_index_h
 _refln_index_k
 _refln_index_l
 _refln_F_squared_calc
 _refln_F_squared_meas
 _refln_F_squared_sigma
 _refln_observed_status
   2   0   0     2977.17     3260.13     56.00 o
   3   0   0     5945.05     6415.43    105.42 o
   4   0   0     1511.67     1624.32     49.51 o
   5   0   0     3230.44     3278.90     74.49 o
   6   0   0     3980.33     3798.83    103.06 o
   7   0   0     2328.97     2078.91     90.20 o
   8   0   0     1560.53     1640.78     92.65 o
   9   0   0        0.42      -80.60     80.60 o
  10   0   0      848.02      947.90    118.95 o
  11   0   0      273.98      330.03    137.93 o
  12   0   0      213.47       73.40    146.63 o
  13   0   0       16.52      215.85    148.26 o
   2   1   0      511.52      497.27     17.18 o
   3   1   0        9.28       11.65     19.03 o
   4   1   0     1180.81     1189.41     33.50 o
   5   1   0     1328.41     1287.88     40.90 o
   6   1   0      234.71      233.42     32.66 o
   7   1   0     3117.12     3092.36     67.18 o
   8   1   0     2179.10     2266.47     66.66 o
   9   1   0      443.42      508.75     56.80 o
  10   1   0     1118.10     1005.21     80.88 o
  11   1   0      460.78      344.88     93.81 o
  12   1   0      659.65      738.18    164.97 o
  13   1   0       96.41       30.23    122.22 o
   0   2   0    40431.54    45565.68    317.88 o
   1   2   0     5834.78     6333.73     54.51 o
   2   2   0      240.31      217.56     24.72 o
   3   2   0     2196.20     2315.37     41.86 o
   4   2   0     3242.16     3295.63     55.10 o
   5   2   0       66.35       68.81     25.26 o
   6   2   0     2217.45     2268.12     56.97 o
   7   2   0     8334.39     8257.67    106.45 o
   8   2   0     1908.35     1847.70     63.97 o
   9   2   0       17.23      -44.23     49.22 o
  10   2   0     6084.18     5923.29    149.82 o
  11   2   0     1231.07     1324.39     90.54 o
  12   2   0      399.52      664.85    190.89 o
  13   2   0      341.61      208.58    119.27 o
   1   3   0        5.31       12.88     17.86 o
   2   3   0      154.69      112.04     24.73 o
   3   3   0     1853.22     1807.78     52.49 o
   4   3   0       61.92       41.01     37.34 o
   5   3   0     3757.69     3546.75     72.47 o
   6   3   0     3882.55     3717.26     71.87 o
   7   3   0     4318.11     4295.00     84.48 o
   8   3   0     2946.19     2969.32     75.86 o
   9   3   0      165.53      169.01     61.04 o
  10   3   0     2363.75     2401.88     93.53 o
  11   3   0     2500.59     2519.37    108.00 o
  12   3   0     1753.95     1647.40    134.45 o
   0   4   0      108.44       86.82     30.92 o
   1   4   0     1129.97     1130.32     41.22 o
   2   4   0     3434.33     3119.76     65.01 o
   3   4   0    18712.49    19334.01    178.56 o
   4   4   0    14914.81    14965.64    184.62 o
   5   4   0     2604.32     2607.13     75.59 o
   6   4   0       99.43       41.71     49.16 o
   7   4   0     1408.45     1295.58    108.11 o
   8   4   0      979.29      931.01     65.59 o
   9   4   0       16.53       11.64     62.80 o
  10   4   0      792.98      585.53    110.88 o
  11   4   0      886.36      979.98     95.75 o
  12   4   0       60.71       35.14    127.23 o
   1   5   0     1525.59     1520.73     52.02 o
   2   5   0     2625.81     2570.63     64.76 o
   3   5   0       55.27       51.74     47.86 o
   4   5   0        7.12      110.83     45.93 o
   5   5   0      329.65      264.08     56.73 o
   6   5   0      102.84       57.13     59.17 o
   7   5   0       14.56      170.92     71.06 o
   8   5   0       63.91      -30.62     76.52 o
   9   5   0       57.98      216.11     86.10 o
  10   5   0       71.76       15.80     99.61 o
  11   5   0      375.43      240.76    173.06 o
   0   6   0      377.93      424.23     54.54 o
   1   6   0      706.13      747.01     48.32 o
   2   6   0     3958.66     3920.83     76.97 o
   3   6   0     7328.26     7448.79    137.02 o
   4   6   0     4912.90     5001.00    119.22 o
   5   6   0      989.69     1197.57     79.10 o
   6   6   0      196.44       93.16     91.49 o
   7   6   0      846.45      576.37    100.78 o
   8   6   0      392.68      132.19     96.69 o
   9   6   0      144.04        9.74    102.46 o
  10   6   0      230.43      281.84    125.06 o
  11   6   0      574.84      784.92    121.22 o
   1   7   0      279.03      290.64     45.11 o
   2   7   0      174.63      164.75     41.79 o
   3   7   0      208.13      328.63    117.48 o
   4   7   0      236.38      276.45     97.04 o
   5   7   0       33.71      237.78     78.49 o
   6   7   0       59.51     -100.11    100.11 o
   7   7   0     1178.00     1258.52    124.83 o
   8   7   0     2712.68     3024.09    171.71 o
   9   7   0     2320.66     2474.12    193.25 o
  10   7   0     1796.64     2252.72    205.81 o
   0   8   0     4082.14     4015.18    233.65 o
   1   8   0     2459.67     2451.36     81.12 o
   2   8   0      730.27      597.09     74.56 o
   3   8   0      193.22       13.27     85.56 o
   4   8   0       53.42      -21.20    106.23 o
   5   8   0      478.74      265.58    102.53 o
   6   8   0      950.70     1209.56    129.67 o
   7   8   0      332.21      479.89    294.57 o
   8   8   0      106.64      494.04    216.67 o
   1   9   0        8.04       49.61     94.28 o
   2   9   0      866.85      725.39     99.36 o
   3   9   0       88.57      291.05    401.82 o
   4   9   0       22.11       20.79    236.16 o
   5   9   0       14.57      -10.49    192.50 o
   6   9   0        6.94     -195.92    195.92 o
   0  10   0     2435.87     3145.39    351.39 o
   1  10   0     1276.89     1399.66    225.12 o
   2  10   0      555.42      704.10    201.96 o
   3  10   0      471.33       18.62    151.54 o
 -13   1   1      138.04       61.35    112.57 o
 -12   1   1      564.62      494.86     95.94 o
 -11   1   1      846.68      768.28     93.82 o
 -10   1   1      552.87      445.37     69.12 o
  -9   1   1     4264.88     4264.40     89.89 o
  -8   1   1     8670.13     8738.42    114.43 o
  -7   1   1     5629.21     5534.60     85.39 o
  -6   1   1      989.25      919.39     39.50 o
  -5   1   1      385.94      381.62     26.78 o
  -4   1   1      531.45      582.13     27.53 o
  -3   1   1    11381.60    12501.46     93.26 o
  -2   1   1     6234.76     6949.58     95.47 o
   1   1   1    13221.28    14807.11     99.37 o
   2   1   1     1059.51     1215.10     28.57 o
   3   1   1     1097.27     1237.31     33.29 o
   4   1   1      179.39      172.33     28.66 o
   5   1   1      571.05      510.10     30.15 o
   6   1   1    11770.13    12262.53    117.53 o
   7   1   1     1302.76     1274.09     52.58 o
   8   1   1       19.31      -42.71     42.77 o
   9   1   1     1236.37     1251.65     78.33 o
  10   1   1     1994.73     2136.51    106.56 o
  11   1   1     1851.09     1865.80    116.54 o
  12   1   1      354.22      208.30    130.15 o
  13   1   1       43.29     -191.60    191.60 o
 -13   2   1      510.80      926.65    127.56 o
 -12   2   1      168.41       29.10    103.70 o
 -11   2   1     1514.38     1508.56    107.28 o
 -10   2   1      165.36      157.15     76.54 o
  -9   2   1     1046.72     1085.90     54.84 o
  -8   2   1     1454.42     1364.08     55.89 o
  -7   2   1     1673.92     1668.96     54.48 o
  -6   2   1      711.54      655.63     36.92 o
  -5   2   1       25.29        5.62     28.95 o
  -4   2   1      260.99      291.58     25.03 o
  -3   2   1      283.81      307.45     31.89 o
  -2   2   1     2484.21     2645.11     45.13 o
  -1   2   1      272.52      309.92     15.50 o
   0   2   1      388.24      345.24     19.31 o
   1   2   1     2000.74     2057.68     40.34 o
   2   2   1     6361.79     6327.13     67.18 o
   3   2   1     8520.73     8249.49    108.01 o
   4   2   1     9178.36     8912.28     94.26 o
   5   2   1     8219.71     7837.69     96.81 o
   6   2   1     4296.72     4077.57     72.94 o
   7   2   1     1301.87     1305.60     50.93 o
   8   2   1     3554.28     3406.63     78.37 o
   9   2   1     1335.30     1353.16     71.66 o
  10   2   1       22.90       48.85     81.58 o
  11   2   1      525.02      643.24     96.04 o
  12   2   1      438.58      161.50    104.38 o
 -13   3   1       27.70     -119.38    119.38 o
 -12   3   1      366.37      350.65    112.27 o
 -11   3   1      160.32      197.46     70.87 o
 -10   3   1        0.83      -62.36     62.36 o
  -9   3   1      603.34      660.12     58.07 o
  -8   3   1      318.64      364.63     49.50 o
  -7   3   1       43.36       63.13     40.96 o
  -6   3   1     2010.82     1922.54     50.53 o
  -5   3   1     6433.42     6293.40    108.99 o
  -4   3   1    17379.38    18263.37    165.53 o
  -3   3   1     4035.55     4123.23     69.87 o
  -2   3   1     1427.47     1614.14     39.12 o
  -1   3   1     7915.74     8441.84     72.08 o
   0   3   1     1316.99     1355.32     33.71 o
   1   3   1     2275.52     2297.23     43.70 o
   2   3   1     4045.18     4075.65     74.37 o
   3   3   1     7466.84     7614.72     85.29 o
   4   3   1     2485.78     2522.13     60.01 o
   5   3   1      175.06      207.10     56.36 o
   6   3   1     1170.58     1150.23     69.06 o
   7   3   1       80.82       34.90     42.32 o
   8   3   1      331.33      278.75     82.90 o
   9   3   1      185.91      246.00     59.16 o
  10   3   1        1.15      -10.28     70.29 o
  11   3   1       17.73       55.10    101.89 o
  12   3   1       65.78      412.31    187.65 o
 -12   4   1       49.77     -118.15    118.15 o
 -11   4   1       78.27      183.26     76.23 o
 -10   4   1      162.56       36.38     57.80 o
  -9   4   1       55.33       59.47     42.79 o
  -8   4   1      583.01      630.61     58.53 o
  -7   4   1      388.94      147.73     68.96 o
  -6   4   1     1181.81     1171.87     62.43 o
  -5   4   1       15.72      -36.31     40.87 o
  -4   4   1      912.24     1016.87     48.39 o
  -3   4   1      490.12      487.80     38.39 o
  -2   4   1      193.07      239.00     19.82 o
  -1   4   1      161.56      150.30     22.28 o
   0   4   1        1.29      -23.00     25.50 o
   1   4   1     1944.18     1983.26     48.34 o
   2   4   1      586.51      594.62     48.69 o
   3   4   1     2403.58     2304.37     72.16 o
   4   4   1     2687.27     2540.47     74.64 o
   5   4   1     1877.96     1802.79     57.48 o
   6   4   1      406.69      449.97     47.19 o
   7   4   1        5.58      -47.62     47.62 o
   8   4   1      480.72      529.94     72.68 o
   9   4   1      470.78      487.16     94.13 o
  10   4   1       28.52       45.32     77.41 o
  11   4   1      654.80      541.88    117.43 o
  12   4   1      225.53       41.54    177.49 o
 -12   5   1      449.05      695.48    180.61 o
 -11   5   1      338.31      341.01    163.18 o
 -10   5   1      879.60     1009.28    100.03 o
  -9   5   1     1227.22     1343.99     99.48 o
  -8   5   1       57.58      139.28    110.79 o
  -7   5   1      106.59      123.51     57.90 o
  -6   5   1     2466.68     2397.86     86.51 o
  -5   5   1    10467.89    10341.61    145.09 o
  -4   5   1    11757.12    11932.34    150.31 o
  -3   5   1     7621.57     7521.58    121.67 o
  -2   5   1     1346.50     1163.31     41.56 o
  -1   5   1      604.42      590.90     34.43 o
   0   5   1      617.42      605.56     38.01 o
   1   5   1     2058.12     1959.16     54.12 o
   2   5   1     5745.28     5671.96     84.10 o
   3   5   1     2674.68     2473.38     81.33 o
   4   5   1     2188.23     2015.33     82.53 o
   5   5   1      109.70       29.78     69.27 o
   6   5   1      321.44      201.95     64.23 o
   7   5   1      226.88      320.32     78.47 o
   8   5   1      290.27      424.19    109.53 o
   9   5   1       18.56       31.71     93.93 o
  10   5   1      221.95      332.19    124.50 o
  11   5   1      240.85      178.60    112.46 o
 -11   6   1      312.02      361.13    192.90 o
 -10   6   1      996.09     1184.60    140.58 o
  -9   6   1       18.14      100.68    189.51 o
  -8   6   1      128.99      107.88     84.62 o
  -7   6   1      153.79      315.58     85.50 o
  -6   6   1        7.81       -6.42     61.10 o
  -5   6   1      439.07      436.79     86.60 o
  -4   6   1      610.60      582.75     61.80 o
  -3   6   1      248.99      150.36     63.68 o
  -2   6   1       33.00       18.21     36.46 o
  -1   6   1     1560.33     1536.30     49.86 o
   0   6   1     2587.66     2536.71     63.76 o
   1   6   1     3696.71     3578.94     73.55 o
   2   6   1     2354.09     2288.28     62.66 o
   3   6   1      601.53      630.09     67.51 o
   4   6   1      236.77      250.72     60.81 o
   5   6   1      788.29      902.51     79.65 o
   6   6   1      875.25     1029.72    106.76 o
   7   6   1     2284.69     2209.29    129.21 o
   8   6   1     2791.99     2784.16    156.59 o
   9   6   1      730.77      848.13    158.24 o
  10   6   1       14.01     -149.21    169.62 o
 -10   7   1       27.31      368.49    143.23 o
  -9   7   1       31.19      208.31    133.44 o
  -8   7   1      704.98      790.13    132.90 o
  -7   7   1        3.07       29.52    154.14 o
  -6   7   1       94.03      157.31     82.61 o
  -5   7   1      728.23      846.13    102.24 o
  -4   7   1      669.65      620.98     95.65 o
  -3   7   1        0.97       20.29     57.71 o
  -2   7   1        3.34       28.37     47.85 o
  -1   7   1      222.97      195.56     44.54 o
   0   7   1     2125.75     1982.59     66.85 o
   1   7   1      346.87      345.88     47.72 o
   2   7   1       27.86       -7.09     54.76 o
   3   7   1      600.98      493.38     78.81 o
   4   7   1      969.26      805.15    166.84 o
   5   7   1        6.07       17.53     96.67 o
   6   7   1       77.31       81.04    106.60 o
   7   7   1      296.66      390.22    159.86 o
   8   7   1       36.70      176.62    210.71 o
   9   7   1       94.32       56.53    141.44 o
  -9   8   1      246.47      143.84    133.75 o
  -8   8   1      108.92      195.60    129.17 o
  -7   8   1        1.70      183.60    108.41 o
  -6   8   1       67.47       60.33    120.96 o
  -5   8   1      210.90       83.35    229.01 o
  -4   8   1      525.91      491.99    125.52 o
  -3   8   1      716.94      461.49     90.86 o
  -2   8   1       29.61      -38.14     47.69 o
  -1   8   1       37.71       74.76     74.16 o
   0   8   1     2741.35     2790.48     88.48 o
   1   8   1     3569.85     3520.03     95.98 o
   2   8   1     1479.57     1500.33     71.95 o
   3   8   1     1012.85     1093.01    106.61 o
   4   8   1      207.61      213.16    102.12 o
   5   8   1     1346.02     1177.89    141.49 o
   6   8   1     1734.29     1873.56    151.88 o
   7   8   1     1149.89     1234.85    195.75 o
   8   8   1      970.37      924.97    171.41 o
  -7   9   1     1098.31     1107.47    211.29 o
  -6   9   1     1401.85     1538.33    189.81 o
  -5   9   1      703.09     1022.91    182.61 o
  -4   9   1     1023.64      996.19    151.58 o
  -3   9   1      777.74      943.60    134.41 o
  -2   9   1     2109.11     1765.43    134.00 o
  -1   9   1      841.27     1122.46     97.31 o
   0   9   1     2100.92     2192.60    139.37 o
   1   9   1     1472.81     1544.22     99.76 o
   2   9   1      232.61      237.46     84.73 o
   3   9   1       12.05     -107.23    136.83 o
   4   9   1       67.58      126.39    234.77 o
   5   9   1       23.36      132.22    177.43 o
   6   9   1      238.43      170.59    148.70 o
  -4  10   1      122.93      229.80    206.89 o
  -3  10   1       73.23      538.62    297.51 o
  -2  10   1        2.85       54.06    387.78 o
  -1  10   1        0.58        7.04    197.88 o
   0  10   1       78.42     -203.84    267.55 o
   1  10   1       11.87      371.30    281.19 o
   2  10   1      106.33      -99.34    146.98 o
   3  10   1      377.81      460.63    532.78 o
 -14   0   2       32.88     -129.14    287.66 o
 -13   0   2      298.94       92.48    187.97 o
 -12   0   2      330.48      283.63    149.31 o
 -11   0   2     2248.45     2290.07    146.48 o
 -10   0   2     3276.48     3358.10    136.78 o
  -9   0   2     4124.85     4263.41    133.99 o
  -8   0   2     9898.55    10259.27    163.44 o
  -7   0   2     1995.64     1805.17     70.26 o
  -6   0   2     4249.57     4341.74     91.62 o
  -5   0   2    11786.82    12164.61    140.60 o
  -4   0   2     2297.10     2247.22     53.64 o
  -3   0   2    33915.97    37079.50    327.11 o
   1   0   2     6899.01     7430.13     92.34 o
   2   0   2     2615.08     2873.94     52.65 o
   3   0   2       47.19       35.05     24.93 o
   4   0   2     1674.56     1736.85     64.56 o
   5   0   2      110.14      114.53     43.16 o
   6   0   2     2718.02     2953.41     98.18 o
   7   0   2     1396.74     1396.31    139.49 o
   8   0   2     2813.86     2887.34    118.59 o
   9   0   2     2626.61     2731.84    144.47 o
  10   0   2     2816.79     3185.47    177.95 o
  11   0   2      695.31      720.25    141.13 o
  12   0   2      357.00      452.10    265.23 o
 -14   1   2      198.22      248.84    125.96 o
 -13   1   2      302.28      269.96    113.17 o
 -12   1   2        6.99      -53.08     85.21 o
 -11   1   2       26.62      -67.48     67.48 o
 -10   1   2      230.30      271.70     55.51 o
  -9   1   2      176.77       71.36     42.10 o
  -8   1   2      292.74      305.29     50.10 o
  -7   1   2      885.07     1008.67     47.12 o
  -6   1   2       86.02      105.74     31.96 o
  -5   1   2       70.87       44.85     22.58 o
  -4   1   2     1830.14     1901.38     37.41 o
  -3   1   2      528.33      502.28     21.58 o
  -2   1   2      143.25      194.05     20.87 o
  -1   1   2    28357.49    30992.10    148.21 o
   0   1   2    11221.35    12367.89     90.21 o
   1   1   2     6039.81     6475.29     75.69 o
   2   1   2     4788.34     4874.86     58.19 o
   3   1   2     2861.15     2843.40     46.35 o
   4   1   2     2772.95     2669.82     47.62 o
   5   1   2     1232.61     1230.63     39.29 o
   6   1   2       44.44       28.22     31.67 o
   7   1   2       79.51      133.34     52.81 o
   8   1   2      303.26      320.02     53.38 o
   9   1   2     1833.87     1747.08     97.32 o
  10   1   2      257.70      335.39    147.31 o
  11   1   2      304.09      293.78    120.12 o
  12   1   2        0.15     -117.51    135.45 o
 -14   2   2        0.05      468.62    161.39 o
 -13   2   2       67.58       18.64    126.63 o
 -12   2   2      104.51      171.96     90.05 o
 -11   2   2       83.13      171.43     64.26 o
 -10   2   2     1189.32     1170.89     70.72 o
  -9   2   2       89.11       52.24     43.40 o
  -8   2   2      507.38      484.47     43.81 o
  -7   2   2      202.33      162.97     33.64 o
  -6   2   2      642.34      681.71     33.91 o
  -5   2   2      291.15      312.74     26.09 o
  -4   2   2     2157.94     2458.26     47.57 o
  -3   2   2       68.18       44.25     24.92 o
  -2   2   2     6747.43     7135.56     61.55 o
  -1   2   2      608.41      641.28     22.74 o
   0   2   2      147.48      120.17     19.67 o
   1   2   2      381.29      434.41     31.98 o
   2   2   2     2078.51     2085.27     44.88 o
   3   2   2      112.16      139.58     42.15 o
   4   2   2       79.38       84.40     28.71 o
   5   2   2      176.27      217.12     54.65 o
   6   2   2      162.98      246.90     42.28 o
   7   2   2       24.49        3.05     37.12 o
   8   2   2        3.43       26.82     48.09 o
   9   2   2      617.41      625.62     66.35 o
  10   2   2     1608.24     1628.14    184.20 o
  11   2   2      178.40      292.79    101.27 o
  12   2   2       66.82      196.51    133.67 o
 -13   3   2      310.89      348.93    189.26 o
 -12   3   2       59.09       88.31     94.63 o
 -11   3   2     1613.45     1433.90     90.97 o
 -10   3   2     2408.59     2264.73     90.77 o
  -9   3   2      236.42      302.07     54.21 o
  -8   3   2        1.03       46.41     38.62 o
  -7   3   2        6.49       55.63     34.28 o
  -6   3   2      595.70      541.00     39.37 o
  -5   3   2     2118.61     2030.74     66.40 o
  -4   3   2    11915.57    12603.78    127.69 o
  -3   3   2     5348.71     5393.50     74.91 o
  -2   3   2     2461.89     2310.26     49.22 o
  -1   3   2      536.69      471.83     24.25 o
   0   3   2     5235.80     5415.96     67.68 o
   1   3   2     1542.83     1332.86     42.62 o
   2   3   2    20211.68    20107.97    162.46 o
   3   3   2    15012.31    15069.94    134.01 o
   4   3   2     8117.13     7844.51    106.29 o
   5   3   2     2273.02     2099.21     64.63 o
   6   3   2      792.67      776.82     54.20 o
   7   3   2     1662.11     1639.60     91.89 o
   8   3   2     2065.63     2008.39     75.78 o
   9   3   2      491.65      592.49     60.59 o
  10   3   2       93.89      102.84     99.70 o
  11   3   2       10.67      108.69    106.04 o
 -13   4   2      497.53      501.19    146.11 o
 -12   4   2     1944.78     2013.94    157.25 o
 -11   4   2     1278.38     1444.22     90.11 o
 -10   4   2       77.24       20.97     58.18 o
  -9   4   2       77.68       45.32     64.96 o
  -8   4   2     2357.30     2345.80     99.88 o
  -7   4   2     3207.76     3086.25    103.01 o
  -6   4   2     4623.85     4588.69     98.02 o
  -5   4   2     1088.43      880.94     51.66 o
  -4   4   2     2084.75     1839.04     57.36 o
  -3   4   2    11203.15    11916.37    127.15 o
  -2   4   2     6027.24     6183.83     71.58 o
  -1   4   2      172.53      179.09     30.22 o
   0   4   2      556.95      586.21     33.73 o
   1   4   2      448.04      407.53     36.46 o
   2   4   2      152.79      226.79     39.63 o
   3   4   2       55.32       93.36     26.39 o
   4   4   2       63.46       15.86     33.91 o
   5   4   2      134.99       75.33     37.47 o
   6   4   2     2605.80     2704.33     81.78 o
   7   4   2     1970.38     1881.30     99.28 o
   8   4   2      212.04      282.66    117.24 o
   9   4   2        6.00      -19.86     84.21 o
  10   4   2       46.08        8.47     88.45 o
  11   4   2      734.94     1047.60    156.96 o
 -12   5   2       42.37      -40.45    134.11 o
 -11   5   2       41.76      -46.22    109.99 o
 -10   5   2        0.39       38.15     80.60 o
  -9   5   2      383.84      355.10     86.85 o
  -8   5   2      824.14      847.28     75.09 o
  -7   5   2       47.89      126.97     56.23 o
  -6   5   2      351.07      382.37     54.74 o
  -5   5   2      225.77      180.56     45.15 o
  -4   5   2      871.51      809.24     54.00 o
  -3   5   2      122.84      175.10     41.38 o
  -2   5   2      365.63      344.03     27.54 o
  -1   5   2      572.39      495.82     35.66 o
   0   5   2       15.31       72.55     31.89 o
   1   5   2       50.75       61.80     31.56 o
   2   5   2      587.94      668.49     44.51 o
   3   5   2        1.21      101.06     52.68 o
   4   5   2      172.06      154.75     58.53 o
   5   5   2      491.94      476.03     62.86 o
   6   5   2      588.20      671.82     99.47 o
   7   5   2       20.21       60.48     51.46 o
   8   5   2       35.33      -25.24     55.83 o
   9   5   2      138.89       40.35     88.29 o
  10   5   2      298.66      487.11    118.51 o
 -11   6   2      519.56      658.69    109.07 o
 -10   6   2      394.93      596.81    197.02 o
  -9   6   2      571.34      469.16    121.20 o
  -8   6   2     2487.20     2439.11    117.77 o
  -7   6   2      806.61      874.61     83.86 o
  -6   6   2     2075.02     2118.98     84.01 o
  -5   6   2     1037.91      988.41     70.11 o
  -4   6   2     2786.09     2730.18     88.86 o
  -3   6   2     2211.24     2169.14     73.89 o
  -2   6   2       40.13       21.09     33.00 o
  -1   6   2       49.15      152.13     38.22 o
   0   6   2      729.14      741.66     45.17 o
   1   6   2     1055.05      997.96     52.03 o
   2   6   2      612.25      620.37     49.84 o
   3   6   2       79.53       85.44     67.68 o
   4   6   2        3.75       54.46     71.02 o
   5   6   2        2.17      -73.79     73.79 o
   6   6   2     1086.24     1114.38    107.60 o
   7   6   2     2051.70     2095.71    134.31 o
   8   6   2     1314.40     1220.70    148.84 o
   9   6   2      782.88      883.19    168.27 o
  10   6   2       64.16      -35.72    156.52 o
 -10   7   2      100.19      116.70    120.00 o
  -9   7   2       75.97      206.58    107.97 o
  -8   7   2      253.12      399.95    108.54 o
  -7   7   2        6.97      -33.55     84.23 o
  -6   7   2        5.61       12.77     80.37 o
  -5   7   2        7.35       13.40     69.06 o
  -4   7   2      237.12      186.16     70.77 o
  -3   7   2     1426.71     1530.29    109.56 o
  -2   7   2     2773.12     2683.01     69.26 o
  -1   7   2     6000.31     6072.14     98.17 o
   0   7   2     4288.26     4326.54    110.88 o
   1   7   2      384.37      461.52     51.79 o
   2   7   2      255.73      231.07     45.00 o
   3   7   2      656.94      677.75     97.27 o
   4   7   2     1682.47     1685.08    171.07 o
   5   7   2     2412.77     2486.96    132.32 o
   6   7   2     2267.60     2526.85    134.52 o
   7   7   2      985.09     1066.58    151.21 o
   8   7   2     1010.65      745.18    142.85 o
   9   7   2        5.93      -69.94    240.27 o
  -9   8   2      747.80      505.90    203.05 o
  -8   8   2      846.90     1139.49    149.27 o
  -7   8   2      581.08      913.58    144.63 o
  -6   8   2       61.58      232.47    163.99 o
  -5   8   2       32.61      135.24    121.84 o
  -4   8   2       24.76       75.34    136.73 o
  -3   8   2      117.68      144.83     82.01 o
  -2   8   2      235.44       97.96     60.47 o
  -1   8   2        8.47       82.72     53.83 o
   0   8   2      504.79      556.34     87.08 o
   1   8   2      612.63      718.87     79.84 o
   2   8   2       41.47      164.45     88.96 o
   3   8   2       19.93        1.40    119.43 o
   4   8   2        1.08       86.70    182.20 o
   5   8   2      118.42       49.45    106.50 o
   6   8   2      117.58      103.89    123.36 o
   7   8   2        0.83     -152.48    152.48 o
  -7   9   2       33.85       53.59    200.52 o
  -6   9   2        5.00      176.61    200.31 o
  -5   9   2      347.15      130.07    154.04 o
  -4   9   2       15.17       34.34    135.38 o
  -3   9   2      335.82      142.04    181.06 o
  -2   9   2      288.04      348.34    121.36 o
  -1   9   2     1354.87     1378.40    115.84 o
   0   9   2      281.10      242.45    128.84 o
   1   9   2       99.44       10.61     86.81 o
   2   9   2        1.56      -95.52     95.52 o
   3   9   2        8.06     -141.44    141.44 o
   4   9   2      119.93       65.65    152.90 o
   5   9   2      314.37      411.03    270.57 o
  -4  10   2       52.33      -78.65    165.72 o
  -3  10   2      387.64      380.78    180.97 o
  -2  10   2      292.80      230.58    162.21 o
  -1  10   2      739.01     1123.84    214.69 o
   0  10   2      918.89      925.55    182.95 o
   1  10   2       61.06      276.73    150.83 o
   2  10   2        0.39      281.49    155.77 o
 -14   1   3       51.25      181.97    124.34 o
 -13   1   3     1095.08     1253.98    139.32 o
 -12   1   3      630.16      797.41     82.63 o
 -11   1   3      510.30      490.85     76.49 o
 -10   1   3      276.22      348.00     61.12 o
  -9   1   3     1807.87     1756.29     62.15 o
  -8   1   3     2627.03     2562.05     68.04 o
  -7   1   3     2363.51     2206.05     58.89 o
  -6   1   3      136.61       69.50     33.29 o
  -5   1   3      300.58      253.58     25.94 o
  -4   1   3     7458.32     7981.66     80.02 o
  -3   1   3     6922.33     7912.29     79.59 o
  -2   1   3    13171.96    14760.73    141.37 o
  -1   1   3     2249.35     2630.76     43.18 o
   0   1   3      222.15      235.67     20.11 o
   1   1   3     2572.67     2753.97     46.19 o
   2   1   3     1195.48     1225.56     28.29 o
   3   1   3      800.81      770.95     28.55 o
   4   1   3     1400.32     1321.52     37.37 o
   5   1   3     2901.90     2848.73     56.50 o
   6   1   3     1428.08     1452.26     54.04 o
   7   1   3     1738.50     1839.94     71.01 o
   8   1   3     2433.51     2561.17     92.52 o
   9   1   3      421.37      454.42     71.32 o
  10   1   3      298.37      416.83    180.54 o
  11   1   3      492.49      319.42    126.66 o
 -14   2   3       83.98      210.08    267.30 o
 -13   2   3       18.72       28.38     84.28 o
 -12   2   3      183.88       52.37     98.17 o
 -11   2   3      171.93      153.02     79.23 o
 -10   2   3      299.20      241.09     54.60 o
  -9   2   3       39.67        9.04     42.47 o
  -8   2   3     2475.40     2477.11     63.04 o
  -7   2   3     4477.63     4153.77     72.09 o
  -6   2   3     6404.51     6420.69     88.89 o
  -5   2   3    10322.51     9884.51    113.86 o
  -4   2   3     1046.45      933.02     39.97 o
  -3   2   3     8546.84     8600.67     79.19 o
  -2   2   3     3799.95     3868.21     59.87 o
  -1   2   3    10971.51    11432.14     94.14 o
   0   2   3     7865.00     7716.63     83.61 o
   1   2   3     5253.51     5076.74     89.74 o
   2   2   3     2409.26     2223.13     53.30 o
   3   2   3     4273.54     4019.21     67.55 o
   4   2   3      786.11      763.26     37.06 o
   5   2   3     2155.28     2152.92     61.04 o
   6   2   3     2379.52     2448.46     65.93 o
   7   2   3       32.44      115.68     40.90 o
   8   2   3      466.15      506.53     54.33 o
   9   2   3      307.12      345.60     94.67 o
  10   2   3        0.72      -88.54     88.54 o
  11   2   3      511.41      397.27    127.93 o
 -14   3   3       74.72      130.79    298.56 o
 -13   3   3       47.90      -41.26    132.25 o
 -12   3   3      670.48      715.76     98.01 o
 -11   3   3      740.65      698.87     73.08 o
 -10   3   3     1444.39     1486.36     70.96 o
  -9   3   3      339.94      233.40     71.02 o
  -8   3   3      381.29      383.22     44.49 o
  -7   3   3       10.01      -38.11     38.11 o
  -6   3   3      227.06      231.31     68.27 o
  -5   3   3     1323.99     1330.29     60.17 o
  -4   3   3       52.15       94.91     24.28 o
  -3   3   3        0.92      -15.69     15.69 o
  -2   3   3      302.27      319.45     22.46 o
  -1   3   3      376.64      392.16     24.88 o
   0   3   3       57.62       93.60     30.23 o
   1   3   3       59.81       52.62     30.39 o
   2   3   3      890.86     1046.65     42.41 o
   3   3   3     1080.47     1117.58     45.80 o
   4   3   3      941.79      961.70     47.37 o
   5   3   3      742.91      670.22     50.69 o
   6   3   3       20.31       19.75     47.06 o
   7   3   3      881.81      886.51     75.25 o
   8   3   3      484.11      481.46     58.08 o
   9   3   3     1321.16     1284.79     75.61 o
  10   3   3       55.91      174.03     83.86 o
  11   3   3        6.06       81.26    139.73 o
 -13   4   3       24.04       -3.77    239.06 o
 -12   4   3       12.28     -118.72    118.72 o
 -11   4   3       34.54      137.69     97.72 o
 -10   4   3       40.41       57.83     53.31 o
  -9   4   3       95.72       62.75     63.88 o
  -8   4   3       30.73      186.60     63.57 o
  -7   4   3      206.54      269.86     66.78 o
  -6   4   3     2624.56     2645.37     73.64 o
  -5   4   3      312.92      283.76     40.31 o
  -4   4   3        4.28       26.22     30.23 o
  -3   4   3       18.16       14.33     22.89 o
  -2   4   3      496.87      497.19     29.51 o
  -1   4   3     4616.41     4457.55     73.35 o
   0   4   3     2351.02     2217.19     61.92 o
   1   4   3     8651.74     8717.66    108.44 o
   2   4   3      295.41      171.30     45.52 o
   3   4   3       23.30       68.39     42.87 o
   4   4   3       83.32      135.76     40.81 o
   5   4   3      364.47      369.26     47.24 o
   6   4   3      452.56      575.66     58.30 o
   7   4   3       50.44      -12.68     59.06 o
   8   4   3      566.27      546.18     73.84 o
   9   4   3      199.16      335.27    111.01 o
  10   4   3      133.34      157.50    159.37 o
 -13   5   3      854.51     1019.59    163.13 o
 -12   5   3      673.42      889.14    173.30 o
 -11   5   3     2227.18     2846.49    181.05 o
 -10   5   3      831.07      894.18     91.66 o
  -9   5   3      838.01      750.84     78.82 o
  -8   5   3      680.45      860.82     76.27 o
  -7   5   3      454.92      546.33     62.33 o
  -6   5   3     1837.66     1733.77     70.12 o
  -5   5   3     4025.07     4204.63     91.01 o
  -4   5   3      817.74      807.66     61.88 o
  -3   5   3     1079.02     1089.75     35.51 o
  -2   5   3      398.01      442.85     31.57 o
  -1   5   3       82.26      121.18     33.89 o
   0   5   3     1431.45     1496.62     48.31 o
   1   5   3      239.08      185.05     39.30 o
   2   5   3       73.05      -22.25     35.56 o
   3   5   3     1430.73     1378.93     57.66 o
   4   5   3     2427.42     2386.78     69.95 o
   5   5   3     2986.21     2974.90     82.43 o
   6   5   3     1588.16     1653.32     85.89 o
   7   5   3      477.87      440.92     86.02 o
   8   5   3     3149.62     3232.72    119.59 o
   9   5   3     1034.73     1111.78    146.52 o
  10   5   3      473.00      701.82    271.49 o
 -12   6   3       50.33     -100.31    115.34 o
 -11   6   3      269.65      106.35     99.03 o
 -10   6   3      142.62       88.67    130.19 o
  -9   6   3      458.82      616.75    100.70 o
  -8   6   3      174.35       99.39     99.10 o
  -7   6   3        4.60       62.08     72.85 o
  -6   6   3       91.01      132.34     61.03 o
  -5   6   3      491.12      494.85     53.22 o
  -4   6   3     3445.62     3348.23     90.13 o
  -3   6   3     4020.17     3887.63     68.89 o
  -2   6   3     6322.72     6246.43     93.05 o
  -1   6   3     2330.62     2215.63     62.19 o
   0   6   3     2219.68     2247.74     69.74 o
   1   6   3       95.32       43.55     44.77 o
   2   6   3      363.39      346.40     74.56 o
   3   6   3     1619.25     1585.61     89.05 o
   4   6   3     1900.03     1996.01    108.41 o
   5   6   3     1526.39     1446.68    117.22 o
   6   6   3      233.57      318.24    102.44 o
   7   6   3      182.29       82.76    157.54 o
   8   6   3      382.21      236.82    132.89 o
   9   6   3      204.91      254.76    181.14 o
 -11   7   3       69.32       91.70    150.13 o
 -10   7   3       36.30     -117.02    117.02 o
  -9   7   3       11.31      -19.89    107.29 o
  -8   7   3      573.63      313.57    101.54 o
  -7   7   3        7.09       15.72     83.90 o
  -6   7   3       76.86      113.29     65.11 o
  -5   7   3       74.80       65.84     69.28 o
  -4   7   3      444.24      514.52     79.59 o
  -3   7   3       68.41      126.38     42.35 o
  -2   7   3      256.97      207.62     45.33 o
  -1   7   3        3.06       20.68     41.51 o
   0   7   3       13.23      107.98     48.20 o
   1   7   3      337.35      367.11     58.58 o
   2   7   3       38.01       76.34     55.05 o
   3   7   3      327.96      143.54     81.12 o
   4   7   3        0.50      -61.02     93.99 o
   5   7   3      217.14      210.42    107.44 o
   6   7   3      126.22       44.40    107.84 o
   7   7   3       67.39       36.54    152.71 o
   8   7   3        7.69     -149.87    149.87 o
  -9   8   3       55.53      186.01    168.62 o
  -8   8   3        1.26       78.59    104.51 o
  -7   8   3        2.59      -28.65    171.93 o
  -6   8   3       90.93      191.71    112.66 o
  -5   8   3     1578.07     1558.25    141.33 o
  -4   8   3     1497.91     1396.53    130.96 o
  -3   8   3     4650.39     4695.70    120.66 o
  -2   8   3     5383.02     5230.31    116.57 o
  -1   8   3      877.54      739.23     63.84 o
   0   8   3      957.45     1055.69     69.63 o
   1   8   3       49.92       83.13     67.02 o
   2   8   3      277.20      201.47    147.53 o
   3   8   3     1078.79      985.41    120.69 o
   4   8   3      965.08     1073.87    150.80 o
   5   8   3     1321.37     1316.25    156.58 o
   6   8   3      198.21       39.78    129.74 o
   7   8   3       53.70      -57.90    201.31 o
  -7   9   3      941.41      677.88    175.28 o
  -6   9   3       27.43      261.13    187.93 o
  -5   9   3      220.07      286.11    166.47 o
  -4   9   3       28.52      179.99    204.39 o
  -3   9   3      261.76      209.85    184.75 o
  -2   9   3      434.19      290.71    100.73 o
  -1   9   3      330.02       93.59    101.81 o
   0   9   3        6.59       67.04     71.57 o
   1   9   3       39.82       34.06    132.13 o
   2   9   3     1631.21     1815.17    145.54 o
   3   9   3     1505.56     1726.91    175.05 o
   4   9   3     1012.26     1094.50    153.41 o
   5   9   3      741.03     1206.76    256.90 o
  -4  10   3        7.06     -132.20    178.15 o
  -3  10   3      114.12      761.08    292.45 o
  -2  10   3       25.92      172.16    168.79 o
  -1  10   3      367.62      755.31    207.61 o
   0  10   3      855.23      995.49    132.99 o
   1  10   3      219.13       49.91    153.10 o
 -15   0   4     1275.72     1653.96    225.27 o
 -14   0   4     4551.05     4527.84    517.23 o
 -13   0   4      122.72      -99.16    146.25 o
 -12   0   4       71.41       79.13    133.89 o
 -11   0   4        7.71      244.94     95.60 o
 -10   0   4       26.61      -19.91     62.36 o
  -9   0   4     1690.00     1584.59     83.09 o
  -8   0   4    12151.89    12734.93    177.06 o
  -7   0   4    22557.87    23495.16    262.53 o
  -6   0   4     1416.55     1449.66     61.96 o
  -5   0   4      322.79      387.17     43.39 o
  -4   0   4    11270.49    12105.48    208.82 o
  -3   0   4      709.04      692.76     49.01 o
  -2   0   4     4678.42     5535.31     61.68 o
  -1   0   4    12840.93    14187.32    110.10 o
   0   0   4    62382.23    68901.69    647.26 o
   1   0   4     9961.32    11013.84    156.12 o
   2   0   4      566.54      487.73     49.90 o
   3   0   4    21661.10    21557.03    200.34 o
   4   0   4     8779.63     8542.53    135.60 o
   5   0   4     7702.57     7730.60    142.21 o
   6   0   4      366.88      289.61    135.04 o
   7   0   4       12.03      -65.55     65.55 o
   8   0   4      285.69      148.57     78.80 o
   9   0   4      564.61      529.18    116.88 o
  10   0   4     2790.40     3113.80    186.14 o
  11   0   4     2184.70     2546.43    338.23 o
 -15   1   4        5.06     -150.60    150.60 o
 -14   1   4       95.39        3.66    228.15 o
 -13   1   4      170.25       51.81     93.42 o
 -12   1   4      423.36      427.24     74.92 o
 -11   1   4      627.55      507.73     63.40 o
 -10   1   4     1325.21     1223.43     59.49 o
  -9   1   4     2003.48     2021.36     64.04 o
  -8   1   4     1390.22     1364.34     54.59 o
  -7   1   4     1011.10      878.28     44.10 o
  -6   1   4     1681.76     1475.84     48.66 o
  -5   1   4       45.84       42.40     23.56 o
  -4   1   4    10028.88     9986.10    131.84 o
  -3   1   4      144.49      189.16     20.79 o
  -2   1   4     1109.58     1095.15     27.10 o
  -1   1   4     3024.44     3155.70     41.04 o
   0   1   4    23123.06    24631.45    234.31 o
   1   1   4     6774.70     6935.48     94.95 o
   2   1   4      190.58      199.74     29.89 o
   3   1   4        1.04      -26.71     35.01 o
   4   1   4      152.82      136.69     26.46 o
   5   1   4        5.09       -8.16     31.29 o
   6   1   4       44.53      111.97     48.69 o
   7   1   4      427.81      379.24     55.45 o
   8   1   4      799.90      770.67     88.50 o
   9   1   4      161.52      198.30    135.25 o
  10   1   4       65.75     -111.66    111.66 o
  11   1   4      151.46      403.76    153.73 o
 -15   2   4      704.78      395.52    240.58 o
 -14   2   4      653.49      666.26    119.59 o
 -13   2   4       68.49       14.82     89.14 o
 -12   2   4       41.21      167.33     75.59 o
 -11   2   4        4.63       54.21     56.81 o
 -10   2   4      604.91      651.36     63.60 o
  -9   2   4      618.46      625.51     52.41 o
  -8   2   4      219.53      197.05     41.11 o
  -7   2   4     4013.62     3909.94     74.61 o
  -6   2   4        5.53       61.12     27.74 o
  -5   2   4        7.26        4.08     25.06 o
  -4   2   4    12987.85    13729.60    141.67 o
  -3   2   4     1528.67     1588.17     44.12 o
  -2   2   4      197.40      177.24     26.64 o
  -1   2   4      907.68     1002.05     33.44 o
   0   2   4     1233.52     1349.81     42.40 o
   1   2   4      262.71      282.39     36.87 o
   2   2   4     1381.65     1337.86     45.41 o
   3   2   4     6987.45     6663.03     99.00 o
   4   2   4     2587.07     2407.39     57.13 o
   5   2   4     1859.59     1768.38     59.73 o
   6   2   4       11.07       37.38     34.05 o
   7   2   4       14.01       22.03     49.14 o
   8   2   4      105.15      189.31     73.56 o
   9   2   4        9.20      -25.86     71.21 o
  10   2   4       30.26      -17.61    105.09 o
  11   2   4      272.08      585.44    278.31 o
 -14   3   4       12.14     -136.88    168.58 o
 -13   3   4        0.43     -115.70    190.26 o
 -12   3   4      546.66      484.39    116.99 o
 -11   3   4     1085.36     1104.44     90.32 o
 -10   3   4      378.17      370.53     70.31 o
  -9   3   4     2732.91     2636.33     93.61 o
  -8   3   4     4117.43     4048.64     82.46 o
  -7   3   4     7257.63     7263.93    129.27 o
  -6   3   4     3087.75     2895.84     70.72 o
  -5   3   4     1493.97     1323.21     35.15 o
  -4   3   4     5074.20     4980.75     60.27 o
  -3   3   4     9168.72     9270.10     97.14 o
  -2   3   4     5847.84     5738.52     72.27 o
  -1   3   4     8226.02     8349.74     99.40 o
   0   3   4     9244.14     9308.97    110.57 o
   1   3   4     1900.74     1889.69     54.94 o
   2   3   4      349.76      344.86     41.08 o
   3   3   4      645.25      635.52     54.46 o
   4   3   4      186.56      244.66     42.66 o
   5   3   4      550.54      547.02     59.99 o
   6   3   4      259.86      209.02     51.91 o
   7   3   4      214.98      211.46     51.48 o
   8   3   4      961.94      847.81     68.71 o
   9   3   4      502.43      406.56     95.38 o
  10   3   4     1413.34     1405.20    170.90 o
 -14   4   4       19.83       18.56    200.34 o
 -13   4   4      516.26      423.31    162.10 o
 -12   4   4     1149.45     1392.38    139.81 o
 -11   4   4     4541.30     4605.82    120.78 o
 -10   4   4     1113.06     1289.63     65.81 o
  -9   4   4       33.57       69.21     58.22 o
  -8   4   4      230.84      365.30     62.80 o
  -7   4   4        3.40      -11.04     39.54 o
  -6   4   4        3.94      -13.84     42.97 o
  -5   4   4      531.14      526.27     38.88 o
  -4   4   4       24.59      -26.57     26.57 o
  -3   4   4       34.06       41.67     37.97 o
  -2   4   4       98.16       76.73     26.36 o
  -1   4   4     4702.21     4760.86     75.90 o
   0   4   4     7601.68     7511.19    107.96 o
   1   4   4     8521.60     8837.66    120.28 o
   2   4   4     2322.41     2263.54     65.11 o
   3   4   4      309.97      303.19     41.84 o
   4   4   4      689.11      754.62     52.92 o
   5   4   4      768.32      717.31     71.16 o
   6   4   4     4583.62     4497.57    123.07 o
   7   4   4     3055.32     3021.12    118.22 o
   8   4   4      462.25      413.31     77.66 o
   9   4   4      200.92      144.64    106.03 o
  10   4   4        4.09      -28.56    144.29 o
 -13   5   4      157.30      205.15    156.28 o
 -12   5   4      503.72      772.03    149.07 o
 -11   5   4      567.03      882.80    126.68 o
 -10   5   4       22.15      -49.92     77.80 o
  -9   5   4     2355.84     2134.73     91.33 o
  -8   5   4      508.28      507.63     57.79 o
  -7   5   4      194.67      213.08     60.99 o
  -6   5   4      286.45      241.26     43.73 o
  -5   5   4      782.21      715.81     48.69 o
  -4   5   4      421.62      321.79     34.18 o
  -3   5   4      701.53      673.13     35.99 o
  -2   5   4       13.38       23.20     29.68 o
  -1   5   4       63.20       78.27     38.57 o
   0   5   4      111.32       60.66     37.64 o
   1   5   4      148.87      138.83     36.93 o
   2   5   4       13.07       20.04     52.76 o
   3   5   4      205.10      217.90     65.58 o
   4   5   4      188.91      147.79     49.57 o
   5   5   4      176.01       65.71     73.24 o
   6   5   4      123.21       94.96     63.41 o
   7   5   4      285.25      288.70     71.37 o
   8   5   4      178.57      273.67     92.52 o
   9   5   4      223.15      195.29    120.65 o
 -12   6   4      559.08      651.49    135.56 o
 -11   6   4     1393.90     1534.37    119.22 o
 -10   6   4      692.68      762.98    114.73 o
  -9   6   4      593.03      526.51    109.12 o
  -8   6   4      217.45      221.40     68.50 o
  -7   6   4       65.27      -51.94     53.85 o
  -6   6   4      159.02      226.95     51.89 o
  -5   6   4      676.86      715.87     94.56 o
  -4   6   4       56.43       55.78     40.61 o
  -3   6   4       92.78      111.91     37.17 o
  -2   6   4     3593.13     3620.92     74.24 o
  -1   6   4     5994.53     6156.81     97.46 o
   0   6   4     2395.84     2261.53     64.35 o
   1   6   4     1837.03     1794.73     65.40 o
   2   6   4      381.47      401.36     52.84 o
   3   6   4      354.01      301.34     61.25 o
   4   6   4      327.98      358.19     67.29 o
   5   6   4      305.44      509.85    151.25 o
   6   6   4     1439.46     1823.08    121.91 o
   7   6   4     1488.02     1485.37    202.32 o
   8   6   4      444.14      324.19    136.69 o
 -11   7   4     1230.99     1360.41    141.56 o
 -10   7   4      900.23      952.02    114.93 o
  -9   7   4      637.03      546.96    102.94 o
  -8   7   4      544.00      590.82     92.13 o
  -7   7   4      540.50      557.21     88.10 o
  -6   7   4     1398.08     1462.87    123.75 o
  -5   7   4     4121.45     4234.51    152.36 o
  -4   7   4     3496.87     3425.45    134.96 o
  -3   7   4     1798.72     1755.73     61.01 o
  -2   7   4      237.80      206.82     75.08 o
  -1   7   4       96.69       13.48     47.82 o
   0   7   4     1298.60     1193.93     63.04 o
   1   7   4     4095.59     3829.95     92.87 o
   2   7   4     2000.93     2073.25    112.69 o
   3   7   4     1668.28     1579.15    118.48 o
   4   7   4      592.54      603.31     98.81 o
   5   7   4       42.23       18.93    120.77 o
   6   7   4       51.52       88.83    133.36 o
   7   7   4      504.09      693.67    208.86 o
 -10   8   4       27.66       59.84    417.40 o
  -9   8   4       97.61      156.75    109.21 o
  -8   8   4      811.86      996.92    183.01 o
  -7   8   4      448.37      172.73    139.29 o
  -6   8   4       81.33      124.14    120.97 o
  -5   8   4      962.77     1009.58    171.51 o
  -4   8   4      151.69      228.78    113.06 o
  -3   8   4      134.21       97.63     45.94 o
  -2   8   4      729.89      628.97     64.13 o
  -1   8   4       43.67        7.91     53.68 o
   0   8   4      483.62      484.49     67.07 o
   1   8   4       17.08      -18.61     57.92 o
   2   8   4       35.01        8.13     90.85 o
   3   8   4      149.19       87.86    126.06 o
   4   8   4      556.22      673.75    219.41 o
   5   8   4      158.71        7.44    136.47 o
   6   8   4        3.66     -146.09    167.65 o
  -8   9   4       24.85      319.19    253.20 o
  -7   9   4        1.23     -146.56    192.02 o
  -6   9   4      182.45      251.38    165.17 o
  -5   9   4      173.84      258.05    168.73 o
  -4   9   4     1248.69     1014.60    306.55 o
  -3   9   4      297.77      441.15    231.81 o
  -2   9   4      199.67      279.48    195.89 o
  -1   9   4        1.41      135.91    129.04 o
   0   9   4       72.82      -93.94     93.94 o
   1   9   4      162.24       36.77    106.29 o
   2   9   4      484.63      895.00    205.44 o
   3   9   4      363.36      204.99    128.24 o
   4   9   4      220.65     -128.99    235.55 o
  -4  10   4       39.06      249.56    199.07 o
  -3  10   4       23.79      -96.45    156.77 o
  -2  10   4        7.05     -105.48    185.60 o
  -1  10   4       63.49      174.30    193.48 o
   0  10   4      336.79      217.95    150.46 o
 -15   1   5     1950.30     1926.32    153.28 o
 -14   1   5      761.52      662.68    117.36 o
 -13   1   5      231.72      195.71     89.89 o
 -12   1   5      178.47       32.45     71.79 o
 -11   1   5      762.40      708.13     81.34 o
 -10   1   5       64.18       18.68     45.55 o
  -9   1   5      231.00      140.57     48.23 o
  -8   1   5     2668.41     2530.29     72.30 o
  -7   1   5     1282.71     1336.06     51.50 o
  -6   1   5     1505.92     1461.64     50.99 o
  -5   1   5    17125.05    17762.37    244.58 o
  -4   1   5    17486.93    18584.16    198.06 o
  -3   1   5    27457.07    29860.74    176.21 o
  -2   1   5     3694.16     4093.07     48.54 o
  -1   1   5    42265.66    46893.92    245.16 o
   0   1   5     1267.08     1413.34     38.74 o
   1   1   5     4665.90     4544.85     70.68 o
   2   1   5    29909.25    30347.24    250.84 o
   3   1   5    12755.77    12369.12    144.95 o
   4   1   5     5305.33     5221.60     89.11 o
   5   1   5      512.27      367.08     45.31 o
   6   1   5        3.40      -18.92     47.61 o
   7   1   5      156.59      151.26    129.54 o
   8   1   5     1528.19     1338.06     84.34 o
   9   1   5     1817.60     1590.83    161.53 o
  10   1   5      745.73      545.75    174.71 o
 -15   2   5       26.03      114.26    150.85 o
 -14   2   5       98.94       17.36    129.00 o
 -13   2   5      245.36      165.15    116.67 o
 -12   2   5        8.88       18.48     93.94 o
 -11   2   5     1480.20     1449.42     82.27 o
 -10   2   5     2776.77     2668.36     87.46 o
  -9   2   5     3042.84     2967.50     84.27 o
  -8   2   5     5431.25     5271.49     97.68 o
  -7   2   5     1677.14     1454.75     51.73 o
  -6   2   5     4292.60     4261.32     74.20 o
  -5   2   5     9414.74     9301.41    111.49 o
  -4   2   5     4262.12     4168.65     67.65 o
  -3   2   5    14108.24    14701.20    165.08 o
  -2   2   5     3369.87     3422.39     59.47 o
  -1   2   5      265.25      289.80     26.43 o
   0   2   5      888.30      832.62     44.03 o
   1   2   5       26.66       14.14     31.48 o
   2   2   5      193.97      204.93     34.85 o
   3   2   5      411.16      388.86     32.97 o
   4   2   5     1132.55     1057.84     47.03 o
   5   2   5      776.71      765.25     39.84 o
   6   2   5       50.94       58.30     42.26 o
   7   2   5      733.60      628.08     69.11 o
   8   2   5     2286.09     2295.50    141.44 o
   9   2   5      583.92      782.73    132.90 o
  10   2   5      255.50      178.05    183.70 o
 -15   3   5      127.98       85.47    169.87 o
 -14   3   5      285.65      -96.43    175.96 o
 -13   3   5      376.50      347.18    218.35 o
 -12   3   5     1938.90     2114.65    130.47 o
 -11   3   5     4914.20     4850.79    152.27 o
 -10   3   5      553.60      636.10     74.48 o
  -9   3   5     3451.49     3306.15     83.79 o
  -8   3   5     6934.30     6830.60    106.28 o
  -7   3   5      678.42      580.41     49.50 o
  -6   3   5      740.96      801.93     39.59 o
  -5   3   5     4903.60     4942.33     84.39 o
  -4   3   5       72.05       24.48     26.97 o
  -3   3   5      247.45      297.90     30.19 o
  -2   3   5     4338.70     4454.29     62.53 o
  -1   3   5     7677.99     7613.53    100.01 o
   0   3   5     3809.29     3903.47     76.43 o
   1   3   5      296.91      401.72     40.21 o
   2   3   5      622.20      600.88     39.27 o
   3   3   5     1262.26     1142.50     53.24 o
   4   3   5      388.72      465.70     61.44 o
   5   3   5     1889.85     1896.25     74.22 o
   6   3   5     4400.91     4424.50    116.33 o
   7   3   5     3186.28     3072.88    107.05 o
   8   3   5      148.58      175.71     85.60 o
   9   3   5      735.06      705.90    135.41 o
  10   3   5     1517.58     1895.46    229.19 o
 -14   4   5        0.39     -161.77    161.77 o
 -13   4   5        0.74      295.46    178.17 o
 -12   4   5       16.66      133.10     68.43 o
 -11   4   5      118.14      213.75     78.70 o
 -10   4   5      213.41      149.30     62.35 o
  -9   4   5      339.07      415.62     50.72 o
  -8   4   5      413.98      484.56    109.82 o
  -7   4   5       37.31       45.67     59.40 o
  -6   4   5      567.04      549.58     37.76 o
  -5   4   5     1401.09     1363.45     43.42 o
  -4   4   5     2386.40     2455.56     56.63 o
  -3   4   5     2408.68     2408.08     49.05 o
  -2   4   5     6329.70     6761.04     88.75 o
  -1   4   5      202.38      206.88     37.15 o
   0   4   5        3.05      -31.89     37.95 o
   1   4   5     1517.38     1562.82     62.20 o
   2   4   5      307.33      296.99     41.03 o
   3   4   5      121.05       69.98     43.96 o
   4   4   5       34.14      111.76     43.63 o
   5   4   5      110.38       90.71    106.63 o
   6   4   5      107.21        0.94     85.10 o
   7   4   5      408.99      366.80     74.01 o
   8   4   5       16.22       17.42     90.28 o
   9   4   5      107.44      -19.63    226.69 o
 -13   5   5      571.68      716.55    156.19 o
 -12   5   5     1952.63     2132.36    178.73 o
 -11   5   5     1512.38     1814.44    143.51 o
 -10   5   5      190.15       47.04     66.19 o
  -9   5   5     2967.36     2873.87     99.62 o
  -8   5   5     1737.53     1795.27     74.10 o
  -7   5   5     1412.83     1451.93     64.22 o
  -6   5   5       60.30       85.14     45.55 o
  -5   5   5      302.07      322.20     66.58 o
  -4   5   5      420.01      400.15     41.07 o
  -3   5   5     2351.32     2284.87     54.26 o
  -2   5   5     4573.81     4362.46     81.13 o
  -1   5   5    12315.75    12165.27    128.83 o
   0   5   5    11167.45    11096.30    126.04 o
   1   5   5     2801.66     2760.51     84.28 o
   2   5   5      336.23      403.11     47.15 o
   3   5   5       92.49       92.06     46.67 o
   4   5   5      626.56      673.11     67.56 o
   5   5   5     5667.65     5447.10    135.47 o
   6   5   5     3447.68     3556.90    120.47 o
   7   5   5     2635.85     2819.02    139.46 o
   8   5   5      455.99      584.09    158.29 o
   9   5   5      104.92      221.25    138.36 o
 -13   6   5      398.64      439.85    109.14 o
 -12   6   5      213.96      283.86     91.42 o
 -11   6   5       55.53       86.10    112.12 o
 -10   6   5      176.15      365.42     90.54 o
  -9   6   5      645.53      719.60     98.92 o
  -8   6   5      951.45     1040.14     78.73 o
  -7   6   5     2847.62     2811.88    100.21 o
  -6   6   5     2306.84     2375.36    108.16 o
  -5   6   5     2245.90     2266.07     93.99 o
  -4   6   5     1366.07     1365.73     67.70 o
  -3   6   5      436.80      406.39     39.32 o
  -2   6   5      302.50      300.32     43.39 o
  -1   6   5       99.79       47.38     47.79 o
   0   6   5      333.03      348.54     52.18 o
   1   6   5      835.94      898.50     63.13 o
   2   6   5       16.61       98.47     49.01 o
   3   6   5      130.77       49.69     51.65 o
   4   6   5     1096.94     1057.56     74.74 o
   5   6   5     1268.78     1174.01     93.99 o
   6   6   5       80.47      113.16     66.59 o
   7   6   5      340.85      344.75    159.03 o
   8   6   5      201.17      244.73    159.07 o
 -11   7   5       92.51      244.80    135.46 o
 -10   7   5      171.06      237.30    111.51 o
  -9   7   5      169.38      320.77     88.62 o
  -8   7   5      185.44       50.56     73.11 o
  -7   7   5      629.66      516.97    117.67 o
  -6   7   5      160.70       42.01     82.70 o
  -5   7   5      848.45      770.90    110.49 o
  -4   7   5      952.37     1074.21     69.22 o
  -3   7   5      523.32      630.78     49.85 o
  -2   7   5      353.09      397.41     78.24 o
  -1   7   5     3039.05     2849.97     81.32 o
   0   7   5      225.91      215.23     55.75 o
   1   7   5      634.45      565.96     64.67 o
   2   7   5      733.59      794.36     87.54 o
   3   7   5      794.30      714.60     55.17 o
   4   7   5      235.61      156.08    107.18 o
   5   7   5      759.08      733.61    135.29 o
   6   7   5     1104.92     1154.20    165.97 o
   7   7   5      206.28      216.87    171.36 o
 -10   8   5        5.05       24.88    158.31 o
  -9   8   5       43.24       43.00    441.27 o
  -8   8   5     1122.23     1090.59    251.72 o
  -7   8   5     1644.64     1655.80    192.63 o
  -6   8   5     2912.63     3037.01    374.95 o
  -5   8   5     2859.78     2732.01    362.92 o
  -4   8   5      404.48      297.00     92.48 o
  -3   8   5      741.70      718.33     63.30 o
  -2   8   5     1068.35      970.21     66.67 o
  -1   8   5      302.08      149.83     75.50 o
   0   8   5       66.29       26.55     63.90 o
   1   8   5       31.00      211.90     96.82 o
   2   8   5        6.20       48.10     89.11 o
   3   8   5      204.06      226.63    124.89 o
   4   8   5      963.71     1191.00    208.29 o
   5   8   5      883.37     1031.36    191.45 o
  -8   9   5       16.66     -165.67    165.67 o
  -7   9   5       25.70       51.49    175.21 o
  -6   9   5      498.43      345.43    180.27 o
  -5   9   5      840.27      594.04    227.18 o
  -4   9   5     1939.66     1940.88    196.78 o
  -3   9   5     1664.74     1524.71    109.33 o
  -2   9   5      122.58       87.52    105.96 o
  -1   9   5       14.13      124.13    104.22 o
   0   9   5      471.24      511.81    120.09 o
   1   9   5     2497.41     2656.60    197.88 o
   2   9   5     2291.96     2394.05    190.04 o
   3   9   5     1838.27     1606.98    147.13 o
  -4  10   5      182.81      433.19    197.07 o
  -3  10   5      726.89      585.31    192.46 o
  -2  10   5      129.53      -86.52    184.04 o
  -1  10   5        7.17     -114.28    129.82 o
 -15   0   6      637.29      573.65    310.24 o
 -14   0   6       88.86      -79.46    245.18 o
 -13   0   6     1431.59     1539.36    150.34 o
 -12   0   6     3005.95     2799.01    138.83 o
 -11   0   6      389.04      459.97     70.42 o
 -10   0   6      132.50       95.95     72.37 o
  -9   0   6     1429.54     1488.05     98.18 o
  -8   0   6      337.30      410.97     53.93 o
  -7   0   6     4348.46     3998.69    123.87 o
  -6   0   6     8547.59     8178.08    159.39 o
  -5   0   6    54069.05    55429.41    862.71 o
  -4   0   6     3353.44     3187.77     90.29 o
  -3   0   6     4409.25     4465.11     62.67 o
  -2   0   6     6917.38     7192.40    112.08 o
  -1   0   6     5159.61     5190.88     69.62 o
   0   0   6    21337.66    22164.54    406.04 o
   1   0   6    22614.42    23461.86    254.68 o
   2   0   6    11011.46    10259.70    170.37 o
   3   0   6    11862.34    11919.23    197.95 o
   4   0   6       16.15      -74.05     74.05 o
   5   0   6     1197.67     1196.46    124.57 o
   6   0   6     2886.51     2847.25    198.21 o
   7   0   6      336.79      658.18    232.31 o
   8   0   6       72.83       21.17    227.39 o
   9   0   6     1735.42     2212.27    331.48 o
  10   0   6       41.40     -172.60    278.24 o
 -15   1   6      423.64      514.92    149.23 o
 -14   1   6      439.58      661.44    132.20 o
 -13   1   6      570.73      897.05    137.63 o
 -12   1   6      584.33      611.98     86.50 o
 -11   1   6      258.50      248.27     70.75 o
 -10   1   6      390.84      279.40     63.88 o
  -9   1   6     1333.74     1283.17     60.59 o
  -8   1   6      849.03      968.60     50.15 o
  -7   1   6     5679.15     5901.72     92.92 o
  -6   1   6       26.33      -29.46     29.46 o
  -5   1   6     2769.90     2824.94     63.66 o
  -4   1   6      198.14      204.30     23.20 o
  -3   1   6     3478.61     3797.13     53.94 o
  -2   1   6       34.78       31.33     16.06 o
  -1   1   6     7826.31     7996.24     76.47 o
   0   1   6     5403.07     5525.56     73.29 o
   1   1   6       51.95       68.32     25.91 o
   2   1   6      882.70      855.36     41.89 o
   3   1   6      299.48      311.22     42.86 o
   4   1   6      535.90      580.33     44.82 o
   5   1   6      894.30      833.42     70.85 o
   6   1   6      414.88      450.76     63.05 o
   7   1   6      343.60      379.72     85.31 o
   8   1   6      741.16      934.43     96.35 o
   9   1   6     1223.70     1189.83    176.14 o
  10   1   6      335.15      244.00    194.02 o
 -15   2   6      520.49      783.15    161.00 o
 -14   2   6      114.84      -17.99    108.22 o
 -13   2   6      836.95     1006.92    122.45 o
 -12   2   6     1251.35     1289.72     91.76 o
 -11   2   6       17.91       85.94     57.77 o
 -10   2   6      834.07      856.94     63.03 o
  -9   2   6     3492.80     3456.71    101.10 o
  -8   2   6     1066.64      971.31     56.26 o
  -7   2   6     2168.60     2273.48     59.41 o
  -6   2   6     7746.86     8051.33    109.48 o
  -5   2   6    15669.85    15928.51    145.83 o
  -4   2   6     7635.73     8020.07     83.04 o
  -3   2   6      537.15      573.06     32.05 o
  -2   2   6      250.22      258.50     33.66 o
  -1   2   6     3577.34     3804.11     63.19 o
   0   2   6       11.78       -1.98     29.69 o
   1   2   6     3841.54     3501.05     62.71 o
   2   2   6     5379.59     5238.13     91.65 o
   3   2   6     3871.90     3897.16    100.53 o
   4   2   6       38.78       32.93     51.68 o
   5   2   6     3259.11     3054.93     91.59 o
   6   2   6      382.32      503.20    107.50 o
   7   2   6        3.96      -56.35     79.13 o
   8   2   6      459.76      304.01     85.67 o
   9   2   6      459.11      774.00    182.88 o
  10   2   6       22.84     -276.55    297.79 o
 -15   3   6      168.86      595.42    221.30 o
 -14   3   6      564.41     1148.49    221.67 o
 -13   3   6      851.38     1043.07    111.60 o
 -12   3   6     4212.32     4243.72    124.22 o
 -11   3   6     5181.79     5289.83    128.39 o
 -10   3   6     3515.35     3550.35    116.31 o
  -9   3   6      914.56      919.15     55.43 o
  -8   3   6      874.14      807.89     47.26 o
  -7   3   6     1981.82     2023.77     57.88 o
  -6   3   6     1300.17     1302.58     59.99 o
  -5   3   6      153.53      145.59     31.53 o
  -4   3   6        6.58       16.31     34.54 o
  -3   3   6     1458.53     1476.36     48.22 o
  -2   3   6      197.01      273.75     31.81 o
  -1   3   6       93.90        4.29     34.31 o
   0   3   6     1674.52     1638.33     63.42 o
   1   3   6      529.27      449.95     37.85 o
   2   3   6     1168.24     1104.08     48.27 o
   3   3   6     3177.45     3021.97     87.93 o
   4   3   6      252.55      278.12     41.38 o
   5   3   6     3685.49     3695.67     99.54 o
   6   3   6     3297.31     3380.07    171.00 o
   7   3   6     2511.98     2655.85    164.23 o
   8   3   6     1580.24     1862.75    124.54 o
   9   3   6      603.33      681.56    288.91 o
 -14   4   6      113.63      -14.90    192.73 o
 -13   4   6      215.45      -37.09    150.86 o
 -12   4   6       50.11       33.45     72.76 o
 -11   4   6       59.38      174.20     65.34 o
 -10   4   6      337.76      326.22     53.36 o
  -9   4   6     2299.51     2317.07     70.00 o
  -8   4   6     6410.82     6354.33    120.88 o
  -7   4   6     1740.02     1753.24     41.71 o
  -6   4   6       54.98       72.83     46.38 o
  -5   4   6     1100.17     1123.66     46.52 o
  -4   4   6     1515.27     1430.02     51.98 o
  -3   4   6    17594.50    17667.01    142.63 o
  -2   4   6    23682.74    23985.55    187.84 o
  -1   4   6    13982.87    13844.18    155.81 o
   0   4   6     1654.17     1599.88     61.34 o
   1   4   6       28.78        6.99     42.84 o
   2   4   6      426.25      494.38     44.46 o
   3   4   6      272.38      286.89     54.09 o
   4   4   6     3105.17     3157.48     91.09 o
   5   4   6     2263.42     2320.20     86.59 o
   6   4   6     1013.21     1012.67    158.81 o
   7   4   6        0.59       77.60     98.11 o
   8   4   6       63.17       61.50     98.87 o
   9   4   6      130.13      -25.68    249.55 o
 -14   5   6        0.67      181.44    242.35 o
 -13   5   6       17.44       95.87    171.67 o
 -12   5   6      101.73       26.92    114.09 o
 -11   5   6       16.56       63.62     66.94 o
 -10   5   6      101.49      145.07     89.32 o
  -9   5   6       11.42       32.74     48.75 o
  -8   5   6      114.15       83.83     59.77 o
  -7   5   6       77.37       38.52     41.08 o
  -6   5   6      137.63      202.01     51.59 o
  -5   5   6      659.96      593.81     46.82 o
  -4   5   6      211.23      151.05     33.32 o
  -3   5   6       19.65       -3.24     28.11 o
  -2   5   6     1908.86     1957.54     64.82 o
  -1   5   6      315.31      365.61     52.57 o
   0   5   6      433.72      556.39     61.68 o
   1   5   6       47.25       86.21     48.93 o
   2   5   6      562.11      516.13     64.85 o
   3   5   6      222.63      208.70     64.83 o
   4   5   6      386.05      498.05     71.00 o
   5   5   6        3.79      -25.27     64.23 o
   6   5   6       18.63       85.82     98.45 o
   7   5   6      861.26      895.92    120.99 o
   8   5   6       43.80     -133.40    133.40 o
 -13   6   6      819.45      948.31    124.13 o
 -12   6   6      378.54      552.05     98.21 o
 -11   6   6      182.01      175.42     91.53 o
 -10   6   6      570.17      559.99     82.07 o
  -9   6   6     2105.56     2005.48    113.08 o
  -8   6   6     2853.95     2730.74     97.75 o
  -7   6   6      585.03      676.50     90.27 o
  -6   6   6       57.37       89.68     94.46 o
  -5   6   6       12.54       13.24     76.98 o
  -4   6   6     1345.31     1290.76     84.57 o
  -3   6   6     2488.60     2383.26     62.56 o
  -2   6   6     3438.86     3370.30     77.06 o
  -1   6   6     5065.00     5091.71     99.62 o
   0   6   6     4047.04     4091.75     88.95 o
   1   6   6      820.25      768.75     67.90 o
   2   6   6        6.22      -19.52     58.19 o
   3   6   6       46.21      -19.28     87.05 o
   4   6   6     1116.28     1022.09    107.07 o
   5   6   6      886.99      791.69     82.08 o
   6   6   6      582.82      596.16    150.29 o
   7   6   6       11.83       71.33    157.13 o
 -12   7   6      221.69      -11.06    170.99 o
 -11   7   6      417.37      539.26    163.18 o
 -10   7   6      882.03      856.69    136.81 o
  -9   7   6     1494.31     1397.80    102.70 o
  -8   7   6     3002.16     2880.20    152.16 o
  -7   7   6     1745.16     1627.99    129.70 o
  -6   7   6      628.45      641.08    179.00 o
  -5   7   6      172.52      234.33     96.09 o
  -4   7   6        2.48      -23.70     52.92 o
  -3   7   6      330.37      312.07     45.27 o
  -2   7   6        0.52       -9.08     47.64 o
  -1   7   6       31.44       10.58     50.48 o
   0   7   6       62.07      114.96     64.88 o
   1   7   6      173.88      156.26     68.29 o
   2   7   6      533.19      632.72     64.03 o
   3   7   6     1810.15     1762.19    116.48 o
   4   7   6     1005.25     1596.14    155.40 o
   5   7   6      680.97      888.06    224.08 o
   6   7   6      202.46      470.33    133.40 o
 -10   8   6       24.99      188.84    203.09 o
  -9   8   6        0.44       27.49    127.00 o
  -8   8   6       19.60      223.42    336.90 o
  -7   8   6       25.23      132.58    177.17 o
  -6   8   6     1030.91     1007.76    148.73 o
  -5   8   6      612.52      895.92    140.41 o
  -4   8   6      393.56      424.10     61.72 o
  -3   8   6       18.62       80.37     68.08 o
  -2   8   6       12.31       82.36     58.21 o
  -1   8   6       77.87       16.46     67.11 o
   0   8   6      135.40       87.23     93.84 o
   1   8   6      627.34      764.01    114.88 o
   2   8   6     1154.64     1403.93    162.99 o
   3   8   6      841.82      839.92    145.49 o
   4   8   6      249.07      195.59    139.83 o
   5   8   6       34.93      -66.06    160.14 o
  -8   9   6       75.67     -197.64    197.64 o
  -7   9   6      560.68     1053.50    268.64 o
  -6   9   6        2.93      -62.55    160.80 o
  -5   9   6        5.47       20.57    138.50 o
  -4   9   6       13.70      320.14    146.18 o
  -3   9   6      201.18      192.02     96.33 o
  -2   9   6        5.95      -30.98    124.66 o
  -1   9   6      680.60      973.31    132.56 o
   0   9   6      151.26      206.27    161.00 o
   1   9   6        0.49     -130.20    138.94 o
   2   9   6      783.55      718.46    165.45 o
  -4  10   6     1164.92     1350.88    308.91 o
  -3  10   6     1012.22     1162.63    216.84 o
  -2  10   6      549.12     1079.76    204.72 o
 -16   1   7      200.05       84.58    192.16 o
 -15   1   7      316.64      106.89    168.53 o
 -14   1   7      162.08      231.48    158.38 o
 -13   1   7      298.70      261.50    120.07 o
 -12   1   7      286.10      300.09     69.53 o
 -11   1   7        3.54       26.41     75.06 o
 -10   1   7       17.70       28.03     56.25 o
  -9   1   7      273.71      251.37     48.37 o
  -8   1   7     6374.73     6429.17    138.20 o
  -7   1   7     3313.72     3121.21     79.72 o
  -6   1   7     9647.16     9475.01    118.14 o
  -5   1   7     2980.51     2753.28     47.72 o
  -4   1   7     2316.86     2250.56     38.79 o
  -3   1   7      287.27      320.44     20.71 o
  -2   1   7      614.01      599.11     25.23 o
  -1   1   7     3007.49     2960.34     48.37 o
   0   1   7     3457.40     3388.73     77.70 o
   1   1   7     7698.55     7371.18    100.73 o
   2   1   7      876.36      783.19     47.44 o
   3   1   7       56.29       75.68     48.50 o
   4   1   7      194.44      129.88     35.04 o
   5   1   7      245.80      216.71     38.38 o
   6   1   7        9.43       19.64     51.44 o
   7   1   7      492.53      608.47     83.93 o
   8   1   7       10.47       -8.71    176.50 o
   9   1   7       32.54      251.17    248.28 o
 -16   2   7      614.18      790.96    196.17 o
 -15   2   7      135.30      229.47    342.01 o
 -14   2   7      741.30      649.98    118.33 o
 -13   2   7     1413.35     1431.73    125.29 o
 -12   2   7      855.70      937.50     79.06 o
 -11   2   7     2224.34     2121.33     88.26 o
 -10   2   7     1179.06     1183.39     69.11 o
  -9   2   7      241.85      295.16     56.78 o
  -8   2   7     1190.84     1074.94     55.69 o
  -7   2   7     1414.73     1505.54     64.18 o
  -6   2   7     1108.62     1137.10     51.82 o
  -5   2   7       58.75       -0.55     31.15 o
  -4   2   7      767.52      805.05     47.11 o
  -3   2   7     4709.24     4910.98     62.61 o
  -2   2   7       95.31       47.68     22.39 o
  -1   2   7     3493.93     3423.87     62.19 o
   0   2   7     3733.58     3591.86     72.96 o
   1   2   7      762.93      699.47     45.99 o
   2   2   7     1205.34     1045.92     55.29 o
   3   2   7     1616.92     1576.81     68.56 o
   4   2   7     4778.71     4723.01    112.20 o
   5   2   7     4497.87     4599.63    107.70 o
   6   2   7     3062.01     3007.46    121.57 o
   7   2   7      793.25      927.79     89.46 o
   8   2   7      496.52      600.45    255.56 o
   9   2   7      481.72      343.92    200.48 o
 -15   3   7      114.64      -29.60    481.15 o
 -14   3   7       39.53      -78.35    149.54 o
 -13   3   7      614.10      643.16    155.42 o
 -12   3   7       87.03      100.42     78.06 o
 -11   3   7     2744.48     2767.72     98.21 o
 -10   3   7      653.71      718.12     61.83 o
  -9   3   7     1944.81     1868.57     68.30 o
  -8   3   7       23.04       28.15     56.12 o
  -7   3   7      397.52      440.19     46.40 o
  -6   3   7      440.80      542.94     53.89 o
  -5   3   7     1567.97     1641.96     43.39 o
  -4   3   7      288.89      212.73     53.71 o
  -3   3   7     1122.92      967.95     39.49 o
  -2   3   7     1766.25     1726.90     52.20 o
  -1   3   7      319.75      374.55     41.72 o
   0   3   7       49.06       62.82     50.29 o
   1   3   7        1.08       14.79     33.28 o
   2   3   7       64.75       80.34     32.79 o
   3   3   7       14.06       65.39     47.17 o
   4   3   7       19.39      -57.09     61.31 o
   5   3   7      796.31      786.53     80.23 o
   6   3   7      221.43      164.61     69.61 o
   7   3   7      173.08      201.52     86.94 o
   8   3   7     1170.85     1393.58    125.29 o
   9   3   7      577.03      268.65    166.86 o
 -15   4   7      115.16     -116.38    213.43 o
 -14   4   7      162.18     -184.95    184.95 o
 -13   4   7      863.87     1142.47    259.92 o
 -12   4   7       25.14       29.90     78.03 o
 -11   4   7       74.94       50.09    111.77 o
 -10   4   7       38.24       41.27     62.22 o
  -9   4   7        6.07       54.62     61.34 o
  -8   4   7      289.36      240.04     42.32 o
  -7   4   7      129.93       71.17     34.24 o
  -6   4   7     1211.19     1241.41     66.54 o
  -5   4   7     1537.07     1555.48     58.20 o
  -4   4   7      250.75      200.61     33.41 o
  -3   4   7      431.08      455.09     41.49 o
  -2   4   7     1578.28     1517.84     61.28 o
  -1   4   7     2464.75     2346.09     74.03 o
   0   4   7     1022.38     1024.18     70.45 o
   1   4   7       61.76       23.53     40.75 o
   2   4   7      345.37      289.19     58.94 o
   3   4   7      541.89      564.87     52.22 o
   4   4   7     2894.62     3143.08     89.08 o
   5   4   7      278.63      301.29     98.77 o
   6   4   7     1135.52     1180.85    104.82 o
   7   4   7       16.69       10.06     85.26 o
   8   4   7       11.02       74.09    124.77 o
 -14   5   7       12.74     -217.48    239.78 o
 -13   5   7       67.14      -44.30    153.05 o
 -12   5   7      200.50      -39.89    172.05 o
 -11   5   7     2188.00     2095.43     99.21 o
 -10   5   7     1763.04     1753.09     79.58 o
  -9   5   7     1226.80     1387.46     73.44 o
  -8   5   7     1666.62     1726.47     73.24 o
  -7   5   7      463.96      500.24     67.02 o
  -6   5   7     5038.17     4902.27     90.61 o
  -5   5   7     2441.80     2454.06    101.79 o
  -4   5   7     1930.80     1842.12     65.88 o
  -3   5   7     7654.94     7403.52    102.12 o
  -2   5   7     5465.39     5384.65     94.24 o
  -1   5   7     3179.73     3090.51     87.51 o
   0   5   7     1118.49     1097.36     63.63 o
   1   5   7       56.16      108.86     58.63 o
   2   5   7      607.88      637.29     56.95 o
   3   5   7      202.09      191.88     59.40 o
   4   5   7       43.29       93.56     61.68 o
   5   5   7      356.54      218.06     94.30 o
   6   5   7       12.68      122.24     98.22 o
   7   5   7       68.26      265.13    108.88 o
 -13   6   7        9.44      219.76    186.17 o
 -12   6   7       59.59      -57.26     88.39 o
 -11   6   7       94.89       92.25     77.03 o
 -10   6   7      840.39      801.88     80.54 o
  -9   6   7      746.33      815.89     96.95 o
  -8   6   7      126.93       35.75    121.83 o
  -7   6   7      107.01      166.18     72.56 o
  -6   6   7     1089.80     1061.28     59.59 o
  -5   6   7        5.53      123.21     51.14 o
  -4   6   7     1573.99     1516.16     55.71 o
  -3   6   7       15.57       41.68     38.72 o
  -2   6   7       44.74       12.73     53.64 o
  -1   6   7      462.14      549.12     63.12 o
   0   6   7     2905.61     2695.96     92.34 o
   1   6   7     2975.17     2873.52    110.06 o
   2   6   7     1884.15     1926.15     90.58 o
   3   6   7     1909.01     1808.58     97.05 o
   4   6   7      318.68      295.69     72.41 o
   5   6   7      162.75      138.15     97.15 o
   6   6   7       20.09       -9.30    415.57 o
 -12   7   7       93.96      287.16    149.55 o
 -11   7   7        2.34        7.51    238.08 o
 -10   7   7       96.63       50.08     73.19 o
  -9   7   7      192.25      467.75    114.84 o
  -8   7   7       31.58       53.57     99.49 o
  -7   7   7       48.42       90.63    104.12 o
  -6   7   7       70.75        3.06     84.24 o
  -5   7   7      449.55      374.60     62.36 o
  -4   7   7        6.68        9.02     39.45 o
  -3   7   7      367.94      442.40     50.56 o
  -2   7   7      541.65      594.47     56.07 o
  -1   7   7      462.24      461.37     65.44 o
   0   7   7       11.36      159.04     68.73 o
   1   7   7      103.53      -31.86     76.83 o
   2   7   7        5.99      -28.87     61.44 o
   3   7   7        4.66      -74.88     74.88 o
   4   7   7        0.07      191.90    184.35 o
   5   7   7       15.77      126.86    315.02 o
 -10   8   7      617.82      614.30    330.43 o
  -9   8   7     1055.85     1028.52    195.58 o
  -8   8   7      641.36      601.04    166.18 o
  -7   8   7       16.05     -261.15    261.15 o
  -6   8   7      407.51      617.92    160.89 o
  -5   8   7      330.06      273.13     99.97 o
  -4   8   7      296.03      298.67     79.45 o
  -3   8   7        3.37      -88.51     88.51 o
  -2   8   7        8.03       68.77     60.29 o
  -1   8   7       31.83       81.17     60.74 o
   0   8   7      873.10      877.58    128.85 o
   1   8   7     2597.08     2553.72    174.24 o
   2   8   7     1811.42     1730.59    191.28 o
   3   8   7     1463.44     1494.64    180.26 o
   4   8   7      392.68      450.05    169.26 o
  -8   9   7      114.92     -188.04    188.04 o
  -7   9   7     1115.79     1660.28    213.78 o
  -6   9   7     1141.58     1018.49    173.03 o
  -5   9   7     2180.51     2483.25    269.06 o
  -4   9   7     1789.64     1810.32    131.31 o
  -3   9   7     1195.78     1384.26    133.89 o
  -2   9   7      898.41     1191.82    125.62 o
  -1   9   7      142.28      -16.72    115.23 o
   0   9   7      255.02      515.29    172.08 o
   1   9   7      203.96       93.40    130.59 o
   2   9   7       44.50      -20.33    174.53 o
 -16   0   8      489.05      365.81    289.56 o
 -15   0   8      558.65      382.19    279.93 o
 -14   0   8      717.24      581.52    258.69 o
 -13   0   8      548.88      572.37    124.74 o
 -12   0   8      636.53     1016.12    121.98 o
 -11   0   8     4160.08     4201.74    139.70 o
 -10   0   8     2453.53     2299.91    101.86 o
  -9   0   8     3034.26     2686.65    121.42 o
  -8   0   8    12436.63    13055.69    232.35 o
  -7   0   8    15659.88    16124.43    315.70 o
  -6   0   8     4271.39     4215.55    111.18 o
  -5   0   8     4486.82     4308.59     80.34 o
  -4   0   8     7450.96     7257.75    109.31 o
  -3   0   8     1312.37     1257.29     40.17 o
  -2   0   8     1406.90     1401.89     56.47 o
  -1   0   8     4616.20     5030.05     75.68 o
   0   0   8      146.26      124.91     65.17 o
   1   0   8      283.86      274.55     57.70 o
   2   0   8       78.16      115.74     67.87 o
   3   0   8     1465.06     1426.81     94.16 o
   4   0   8      914.28     1047.50    133.73 o
   5   0   8     1487.51     1363.03    161.88 o
   6   0   8       39.01       98.40    210.16 o
   7   0   8      288.01      467.23    258.12 o
   8   0   8     1616.91     1574.35    313.27 o
 -16   1   8       91.24      400.85    210.44 o
 -15   1   8      427.31      283.29    188.77 o
 -14   1   8      305.16      704.95    155.20 o
 -13   1   8      236.03        4.82    106.76 o
 -12   1   8        0.62       20.29     72.11 o
 -11   1   8      720.34      817.66     72.38 o
 -10   1   8      318.13      432.49     57.81 o
  -9   1   8      638.50      545.53     50.28 o
  -8   1   8      221.05      298.46     40.18 o
  -7   1   8     1557.91     1680.25     62.29 o
  -6   1   8      635.10      593.98     30.85 o
  -5   1   8      232.89      197.90     25.79 o
  -4   1   8     1863.70     1749.18     41.87 o
  -3   1   8     1739.21     1642.67     30.34 o
  -2   1   8       49.01       30.14     21.78 o
  -1   1   8     7256.78     7280.26     78.56 o
   0   1   8     9557.20     9186.27    112.47 o
   1   1   8     5077.42     4944.86    112.62 o
   2   1   8      875.60      780.75     61.13 o
   3   1   8     1474.71     1323.31     60.51 o
   4   1   8      759.66      868.71     99.08 o
   5   1   8      292.54      120.29    278.06 o
   6   1   8      236.98      280.64    151.19 o
   7   1   8       80.30      -19.96    151.19 o
   8   1   8       16.83       97.84    347.98 o
 -16   2   8        0.11      228.78    224.53 o
 -15   2   8       63.77      167.62    144.90 o
 -14   2   8       19.32       68.44    128.40 o
 -13   2   8       75.18      -69.07     90.37 o
 -12   2   8      626.82      486.02     75.41 o
 -11   2   8     1686.06     1602.50     85.79 o
 -10   2   8      217.67      181.31     56.08 o
  -9   2   8      753.10      830.24     57.69 o
  -8   2   8      211.56      309.52     49.83 o
  -7   2   8     4433.98     4500.89     97.25 o
  -6   2   8        7.99       22.64     27.10 o
  -5   2   8      155.49       94.05     41.49 o
  -4   2   8       17.11       56.26     31.33 o
  -3   2   8      112.36      189.26     28.00 o
  -2   2   8     2084.83     2090.27     46.23 o
  -1   2   8       36.55        6.34     39.33 o
   0   2   8        1.22        7.77     22.60 o
   1   2   8      152.01      230.94     41.89 o
   2   2   8      787.77      798.04     57.08 o
   3   2   8      149.28      142.45     50.30 o
   4   2   8      252.00      231.63     63.16 o
   5   2   8      246.78      260.15    107.05 o
   6   2   8      105.32      158.21     62.56 o
   7   2   8       48.76       62.89    143.88 o
   8   2   8       66.79       24.11    180.12 o
 -15   3   8      785.26      692.46    218.97 o
 -14   3   8      600.85      498.82    140.20 o
 -13   3   8       89.32      100.36     93.74 o
 -12   3   8        1.63      -34.54     85.31 o
 -11   3   8        5.98       76.20     81.75 o
 -10   3   8        0.18       62.73     51.42 o
  -9   3   8        2.33      -40.08     48.48 o
  -8   3   8      558.52      643.87     51.14 o
  -7   3   8      302.80      258.10     55.36 o
  -6   3   8      949.91      948.31     42.40 o
  -5   3   8     2869.73     2662.78     57.24 o
  -4   3   8     6771.18     6662.50     87.31 o
  -3   3   8    12267.71    11984.42    138.39 o
  -2   3   8     2503.14     2346.22     67.11 o
  -1   3   8     2528.93     2473.63     78.26 o
   0   3   8     3607.22     3551.48     73.12 o
   1   3   8     3028.67     2979.97     65.15 o
   2   3   8     2847.18     2717.33     81.66 o
   3   3   8     7639.82     7504.34    127.11 o
   4   3   8     1148.22     1190.23     83.72 o
   5   3   8     2233.23     2329.46    193.35 o
   6   3   8      695.97      769.50     82.40 o
   7   3   8       85.25        4.67     89.29 o
   8   3   8        1.63      261.63    165.68 o
 -15   4   8       73.06      516.62    223.83 o
 -14   4   8      126.57     -124.55    171.16 o
 -13   4   8      280.17      243.04    101.61 o
 -12   4   8      834.92      925.26     89.22 o
 -11   4   8     2888.32     2896.51    101.25 o
 -10   4   8     1660.64     1621.82     69.46 o
  -9   4   8      718.74      744.96     73.50 o
  -8   4   8     4503.79     4491.15    104.51 o
  -7   4   8     2173.29     2140.07     61.24 o
  -6   4   8      613.60      546.95     37.93 o
  -5   4   8     2061.07     1960.98     58.52 o
  -4   4   8     1117.73     1000.32     50.88 o
  -3   4   8     1601.59     1570.03     57.04 o
  -2   4   8     1622.65     1585.35     74.21 o
  -1   4   8      333.99      354.21     49.33 o
   0   4   8        5.44       52.41     75.83 o
   1   4   8      626.03      604.20     50.00 o
   2   4   8      862.05      834.31     50.84 o
   3   4   8       15.95      -24.87     51.65 o
   4   4   8      162.79      192.86     82.26 o
   5   4   8      610.41      573.57     97.63 o
   6   4   8      347.77      279.80    100.22 o
   7   4   8      444.39      572.96    175.38 o
 -14   5   8      106.27     -144.87    219.52 o
 -13   5   8       84.69       61.96    202.02 o
 -12   5   8        5.80       25.52     73.83 o
 -11   5   8      283.54      248.59    114.78 o
 -10   5   8      458.58      563.52     95.55 o
  -9   5   8      189.26      160.01     83.75 o
  -8   5   8       18.03      -16.69     55.67 o
  -7   5   8      998.15      932.64     50.23 o
  -6   5   8       32.74       13.49     71.26 o
  -5   5   8       36.23      127.56     42.44 o
  -4   5   8      203.86      203.67     46.12 o
  -3   5   8       10.17       54.07     38.55 o
  -2   5   8       17.04      -37.37     44.91 o
  -1   5   8        0.75       -8.90     54.40 o
   0   5   8     1326.73     1279.26     70.98 o
   1   5   8       51.34       70.02     83.18 o
   2   5   8        4.13       -6.50     86.90 o
   3   5   8      605.54      664.59     73.79 o
   4   5   8      129.61      148.50     60.01 o
   5   5   8       71.04       71.09     85.57 o
   6   5   8      259.99      400.39    114.08 o
   7   5   8      389.61      758.00    210.81 o
 -13   6   8      128.89      161.83    133.01 o
 -12   6   8        3.11       14.63     83.96 o
 -11   6   8      848.56      748.92    122.11 o
 -10   6   8     1569.36     1600.61     80.16 o
  -9   6   8     3979.43     3903.55    245.38 o
  -8   6   8     3284.75     3113.32    138.55 o
  -7   6   8     1351.01     1438.19     68.92 o
  -6   6   8      154.69      186.46     60.12 o
  -5   6   8     1356.64     1315.01     68.58 o
  -4   6   8      394.23      457.67     79.32 o
  -3   6   8      279.53      304.48     43.42 o
  -2   6   8       29.32       40.37     54.38 o
  -1   6   8       60.15       16.66     59.21 o
   0   6   8       32.63      121.62     83.64 o
   1   6   8        0.40      -62.41     62.41 o
   2   6   8      434.16      492.80     69.90 o
   3   6   8        1.39       -6.30     71.51 o
   4   6   8       20.62      -89.81     89.81 o
   5   6   8       19.30      236.21    173.34 o
   6   6   8      180.92      188.99    149.49 o
 -12   7   8      222.06      497.75    151.48 o
 -11   7   8      316.85      336.74    145.29 o
 -10   7   8       39.15      -32.72    150.05 o
  -9   7   8      181.01      223.35    100.88 o
  -8   7   8      614.34      922.89    127.01 o
  -7   7   8      547.45      783.27    204.66 o
  -6   7   8      627.09      626.88     67.27 o
  -5   7   8     1033.98      938.65     85.44 o
  -4   7   8        6.94      -36.77     48.21 o
  -3   7   8       33.82       45.61     48.09 o
  -2   7   8       74.06       79.78     56.42 o
  -1   7   8     1948.31     2078.67     88.71 o
   0   7   8     7814.65     7741.97    175.49 o
   1   7   8     3560.79     3744.42    114.97 o
   2   7   8     1854.55     1948.07    131.99 o
   3   7   8      460.47      355.91    166.06 o
   4   7   8       95.83      214.75    452.43 o
   5   7   8      426.82      235.95    164.21 o
 -11   8   8      106.85       65.80    166.08 o
 -10   8   8       54.16      105.92    239.63 o
  -9   8   8        3.98     -143.22    148.40 o
  -8   8   8      175.09       83.08    154.91 o
  -7   8   8      709.72      856.61    146.71 o
  -6   8   8      290.11      261.79     66.80 o
  -5   8   8      276.72      364.05     87.81 o
  -4   8   8      112.99      212.77     88.03 o
  -3   8   8        0.62      -50.91     57.56 o
  -2   8   8      124.38      -65.16     65.16 o
  -1   8   8       96.75       19.86    113.82 o
   0   8   8       30.88     -104.26    104.26 o
   1   8   8      932.79      984.03    162.38 o
   2   8   8      363.77      422.69    147.99 o
   3   8   8      146.72     -171.58    171.58 o
  -8   9   8      343.02      527.51    222.40 o
  -7   9   8      184.04      547.19    158.53 o
  -6   9   8       60.28      -12.99    435.29 o
  -5   9   8        0.54      124.16    159.16 o
  -4   9   8      206.45      142.61    266.93 o
  -3   9   8        9.47        1.31    130.82 o
  -2   9   8      240.33      676.23    270.78 o
  -1   9   8      844.25      832.45    174.24 o
   0   9   8      547.61      384.72    152.16 o
   1   9   8      443.92      597.43    180.62 o
 -16   1   9       90.71       69.04    194.20 o
 -15   1   9        8.18       41.83    209.42 o
 -14   1   9     1521.49     1551.03    151.28 o
 -13   1   9     1490.93     1452.60    126.30 o
 -12   1   9     3424.88     3299.83    109.15 o
 -11   1   9     1424.80     1432.44     68.95 o
 -10   1   9     1254.69     1372.42     66.20 o
  -9   1   9        8.74       48.09     40.26 o
  -8   1   9      612.96      618.25     66.55 o
  -7   1   9      253.39      251.41     38.21 o
  -6   1   9     3498.22     3435.95     66.23 o
  -5   1   9     1831.48     1622.10     41.54 o
  -4   1   9      913.02      832.90     33.78 o
  -3   1   9       98.12       71.18     20.57 o
  -2   1   9        9.26       25.99     26.87 o
  -1   1   9     1025.31     1151.46     39.18 o
   0   1   9     1299.52     1375.31     53.76 o
   1   1   9      332.71      309.53     48.60 o
   2   1   9      386.42      338.95     64.62 o
   3   1   9      174.31      182.22     60.65 o
   4   1   9      889.30     1028.56    115.65 o
   5   1   9     1723.46     2132.55    167.43 o
   6   1   9     2357.47     2055.68    297.65 o
   7   1   9     1018.40      983.23    402.91 o
   8   1   9     1857.31     2562.85    264.56 o
 -16   2   9      292.43      433.75    222.42 o
 -15   2   9       12.50      -74.04    158.54 o
 -14   2   9       31.51      117.88    115.85 o
 -13   2   9       31.75       62.23     96.66 o
 -12   2   9        1.67       34.70     84.72 o
 -11   2   9      141.54      189.63     64.05 o
 -10   2   9      363.60      345.88     55.50 o
  -9   2   9      733.00      679.59     56.28 o
  -8   2   9     2831.26     2825.77     84.64 o
  -7   2   9     2836.89     2684.51     70.81 o
  -6   2   9     8149.66     7792.77    100.50 o
  -5   2   9     3884.83     3593.59     87.80 o
  -4   2   9    11644.32    11448.31    118.88 o
  -3   2   9    11141.93    10857.67    101.12 o
  -2   2   9     4300.09     4258.98     68.35 o
  -1   2   9      143.15      153.77     32.97 o
   0   2   9     1964.16     1777.79     59.59 o
   1   2   9     3705.60     3610.54     93.52 o
   2   2   9     2396.14     2418.41     75.15 o
   3   2   9      542.56      528.24     98.98 o
   4   2   9      354.07      371.79     67.49 o
   5   2   9       83.13       71.73     81.72 o
   6   2   9      100.58      -26.94    128.72 o
   7   2   9       42.46       47.67    187.62 o
 -16   3   9      698.80      818.15    238.80 o
 -15   3   9      412.79      696.21    225.20 o
 -14   3   9       13.92     -104.75    120.29 o
 -13   3   9       14.09        8.66    101.82 o
 -12   3   9       11.03      -16.61     78.44 o
 -11   3   9     1234.52     1209.89     91.48 o
 -10   3   9     1635.40     1609.98     79.97 o
  -9   3   9      496.30      496.87     52.96 o
  -8   3   9      374.26      457.60     52.13 o
  -7   3   9      580.60      542.82     70.51 o
  -6   3   9      502.18      580.05     61.85 o
  -5   3   9      143.00      144.35     44.45 o
  -4   3   9     1473.81     1597.01     45.18 o
  -3   3   9        1.05       42.71     24.81 o
  -2   3   9      232.80      222.26     36.72 o
  -1   3   9       51.00       42.12     46.11 o
   0   3   9      564.83      546.26     41.37 o
   1   3   9       78.07      108.14     47.77 o
   2   3   9     1139.80     1152.84     69.70 o
   3   3   9      928.58     1020.98     79.05 o
   4   3   9     1199.28     1171.53     90.29 o
   5   3   9      112.51       65.45     83.25 o
   6   3   9       22.17       54.64     78.06 o
   7   3   9      144.99       99.21    164.93 o
 -15   4   9       20.09      145.68    193.08 o
 -14   4   9       23.76      220.00    600.65 o
 -13   4   9       40.77       11.33     83.49 o
 -12   4   9      105.19      135.16     94.92 o
 -11   4   9       34.74       92.34     62.37 o
 -10   4   9      326.98      202.76     69.26 o
  -9   4   9      131.75       88.75     51.57 o
  -8   4   9      286.83      291.33     70.64 o
  -7   4   9      815.28      805.64     44.21 o
  -6   4   9     2076.95     2082.14     61.24 o
  -5   4   9     1643.59     1532.95     55.42 o
  -4   4   9     3147.29     3034.24     71.00 o
  -3   4   9      837.55      771.08     51.65 o
  -2   4   9      894.65      834.88     56.64 o
  -1   4   9      522.07      541.13     68.92 o
   0   4   9       22.82      -27.12     55.78 o
   1   4   9     1054.92     1015.29     56.49 o
   2   4   9      266.94      303.21     60.53 o
   3   4   9      283.39      287.68     68.00 o
   4   4   9       17.88      -96.29     96.29 o
   5   4   9        1.00       65.13     98.22 o
   6   4   9       20.85        6.45    136.32 o
   7   4   9        5.33      -43.31    108.90 o
 -14   5   9      903.60      881.58    285.87 o
 -13   5   9      205.86      360.94    210.38 o
 -12   5   9       62.18      116.86     84.66 o
 -11   5   9     1035.69     1054.23     47.82 o
 -10   5   9      935.55      878.73     52.15 o
  -9   5   9     1146.74     1192.66     53.77 o
  -8   5   9     1477.57     1397.13     61.35 o
  -7   5   9      365.44      457.29     62.69 o
  -6   5   9      633.82      673.22     51.23 o
  -5   5   9        7.14       74.68     62.58 o
  -4   5   9       62.17       37.03     54.78 o
  -3   5   9      546.84      506.56     55.32 o
  -2   5   9      333.05      227.58     55.04 o
  -1   5   9        2.44       36.45     69.11 o
   0   5   9      574.42      613.96     74.78 o
   1   5   9     1653.80     1584.31     90.04 o
   2   5   9     1096.48     1160.06     79.69 o
   3   5   9     3091.95     3083.80     96.72 o
   4   5   9     1446.22     1378.71    129.43 o
   5   5   9      886.67      783.78    115.09 o
   6   5   9      318.73      434.59    119.93 o
 -14   6   9       10.89      644.73    261.26 o
 -13   6   9      139.87      572.34    192.18 o
 -12   6   9      205.86      252.49    130.03 o
 -11   6   9        1.24       29.98    105.81 o
 -10   6   9      306.82       96.60     91.97 o
  -9   6   9     3410.85     3513.92    143.77 o
  -8   6   9     1321.05     1208.26    100.37 o
  -7   6   9     1433.67     1468.36     73.38 o
  -6   6   9      100.40      109.85     51.74 o
  -5   6   9      154.72      168.95     58.73 o
  -4   6   9     1090.94     1024.75     83.83 o
  -3   6   9     4673.04     4691.64    115.16 o
  -2   6   9     3148.00     3075.84     90.41 o
  -1   6   9      901.31     1057.59     83.36 o
   0   6   9      677.11      908.25     97.05 o
   1   6   9     1111.31     1078.10     92.78 o
   2   6   9       13.66       56.13     79.61 o
   3   6   9        9.04      106.91     85.92 o
   4   6   9        6.20      -65.16    104.93 o
   5   6   9       11.75      375.27    171.89 o
 -12   7   9       38.52      341.59    195.82 o
 -11   7   9       26.44      149.96    286.13 o
 -10   7   9       94.45       50.80    113.35 o
  -9   7   9      468.02      586.56    186.54 o
  -8   7   9       75.77      164.15    110.19 o
  -7   7   9       68.73       81.28    124.12 o
  -6   7   9      399.25      351.38    101.88 o
  -5   7   9       52.37       67.38     76.96 o
  -4   7   9       40.37      139.54     86.91 o
  -3   7   9      793.25      890.36     69.78 o
  -2   7   9      557.39      673.42     79.72 o
  -1   7   9       37.58       79.79     66.50 o
   0   7   9        0.32      -93.29     93.29 o
   1   7   9        9.74       33.58     74.48 o
   2   7   9       50.29      151.46    104.19 o
   3   7   9       22.80      277.88    128.30 o
   4   7   9      223.25      175.60    181.71 o
 -11   8   9       58.97      203.20    155.71 o
 -10   8   9      159.66      101.01    145.87 o
  -9   8   9      306.31      313.89    132.30 o
  -8   8   9     1049.68     1378.71    165.45 o
  -7   8   9     1339.38     1530.96    166.59 o
  -6   8   9      512.75      503.43     87.06 o
  -5   8   9      385.70      436.15     91.59 o
  -4   8   9      902.00      877.12    114.92 o
  -3   8   9     2542.84     2549.66    182.02 o
  -2   8   9     4373.56     4687.18    147.89 o
  -1   8   9     1824.98     2007.39    155.42 o
   0   8   9      378.82      604.27    145.00 o
   1   8   9        9.37       85.14    172.66 o
   2   8   9       21.44      275.39    154.41 o
  -8   9   9       47.48       83.98    126.06 o
  -7   9   9      524.78      551.67    167.72 o
  -6   9   9      648.01      790.62    163.84 o
  -5   9   9      266.49       44.83    142.03 o
  -4   9   9       28.19       95.44    115.78 o
  -3   9   9      292.40      199.50    121.73 o
  -2   9   9       16.25      -39.77    276.31 o
  -1   9   9       52.97      164.31    249.19 o
   0   9   9      148.09      -38.16    170.10 o
 -17   0  10       38.99      109.72    304.12 o
 -16   0  10       10.43      107.47    272.68 o
 -15   0  10      178.34      131.31    274.72 o
 -14   0  10     2086.31     2343.87    325.43 o
 -13   0  10     3781.75     3893.43    180.35 o
 -12   0  10     1675.73     1693.23    109.12 o
 -11   0  10     1140.21     1189.07     87.88 o
 -10   0  10       48.35      111.10     79.45 o
  -9   0  10      662.53      656.73     88.82 o
  -8   0  10      314.26      326.34     62.89 o
  -7   0  10     1353.61     1283.53     71.10 o
  -6   0  10     1742.32     1558.88     57.12 o
  -5   0  10     3285.98     3274.10     69.62 o
  -4   0  10      194.70      207.84     46.94 o
  -3   0  10     4566.75     4566.75     84.13 o
  -2   0  10    35797.18    36108.29    266.10 o
  -1   0  10    30535.52    30173.46    253.19 o
   0   0  10     8696.83     8637.82    194.39 o
   1   0  10       41.18       77.49     78.51 o
   2   0  10       17.67      289.86    101.85 o
   3   0  10     1853.74     1980.59    301.45 o
   4   0  10     1677.63     1548.25    226.47 o
   5   0  10     5735.37     6064.87    414.83 o
   6   0  10     1087.94     1182.38    298.92 o
   7   0  10        8.56      -30.10    280.35 o
 -16   1  10        7.16      -63.60    167.75 o
 -15   1  10       55.86      163.21    164.44 o
 -14   1  10      418.54      197.03    137.78 o
 -13   1  10      223.90      189.76     77.36 o
 -12   1  10      449.69      465.38    116.10 o
 -11   1  10      475.96      468.21     63.09 o
 -10   1  10        8.94      114.44     51.48 o
  -9   1  10     3048.20     2932.13     87.36 o
  -8   1  10     2227.10     2158.08     58.75 o
  -7   1  10     4020.95     3906.79     66.85 o
  -6   1  10     1289.82     1211.82     44.88 o
  -5   1  10     2297.14     2191.56     49.99 o
  -4   1  10      397.64      359.29     18.92 o
  -3   1  10     1898.32     1791.20     39.02 o
  -2   1  10     1486.91     1391.50     42.32 o
  -1   1  10       94.34       96.24     30.69 o
   0   1  10      292.16      386.28     49.91 o
   1   1  10      711.63      695.09     67.86 o
   2   1  10       48.03       87.86     62.60 o
   3   1  10       73.15      -24.38     76.90 o
   4   1  10       41.00      151.05    201.49 o
   5   1  10       57.10     -136.94    238.92 o
   6   1  10       79.22      357.68    192.57 o
   7   1  10       98.51     -181.33    181.33 o
 -16   2  10      294.84      419.48    343.62 o
 -15   2  10       84.07      -94.89    131.83 o
 -14   2  10      119.32       27.28     90.54 o
 -13   2  10      861.30      899.62    109.05 o
 -12   2  10     4365.66     4211.57    146.00 o
 -11   2  10      846.98      759.72     72.17 o
 -10   2  10        7.49       60.38     47.76 o
  -9   2  10     2996.55     2813.33     94.04 o
  -8   2  10      808.87      840.13     39.75 o
  -7   2  10       32.29      -27.36     31.55 o
  -6   2  10     1334.74     1215.67     63.01 o
  -5   2  10     1963.44     1849.96     51.11 o
  -4   2  10      128.50      193.62     28.95 o
  -3   2  10     4829.15     4862.49     69.60 o
  -2   2  10     8010.08     7878.72    101.12 o
  -1   2  10     3016.15     2980.57     62.13 o
   0   2  10      279.53      201.39     47.30 o
   1   2  10      706.27      674.21     51.91 o
   2   2  10      935.11      736.73     65.55 o
   3   2  10      119.51      124.31     68.13 o
   4   2  10      394.67      473.38     64.24 o
   5   2  10     2069.02     2014.56    178.07 o
   6   2  10     1556.98     1836.91    173.57 o
   7   2  10      254.35      101.17    203.72 o
 -16   3  10       97.95      356.79    234.62 o
 -15   3  10        1.23      -11.74    337.14 o
 -14   3  10      538.14      694.36    104.40 o
 -13   3  10     1264.59     1283.68    109.31 o
 -12   3  10     2308.07     2423.19    122.74 o
 -11   3  10     3263.99     3129.66    106.37 o
 -10   3  10       12.22       47.38     57.95 o
  -9   3  10     2392.44     2425.46     91.50 o
  -8   3  10     4798.87     4501.62    127.54 o
  -7   3  10     5125.68     5005.38    111.47 o
  -6   3  10     3704.97     3643.61     93.51 o
  -5   3  10     2035.96     1834.36     79.13 o
  -4   3  10      115.10       63.26     37.33 o
  -3   3  10     3661.78     3529.65     67.84 o
  -2   3  10     3406.07     3294.32     71.13 o
  -1   3  10     1282.91     1257.35     56.57 o
   0   3  10     3112.95     3164.91     59.59 o
   1   3  10       13.50        2.49     54.42 o
   2   3  10      521.58      495.72     71.02 o
   3   3  10        8.82       97.64     85.24 o
   4   3  10       62.19       60.17     79.73 o
   5   3  10      617.34      507.60     85.24 o
   6   3  10      582.97      552.62    154.08 o
 -15   4  10      940.00     1361.42    664.41 o
 -14   4  10       63.75       83.88    200.16 o
 -13   4  10      126.24       -1.38     91.67 o
 -12   4  10     1093.94     1026.66     91.19 o
 -11   4  10      772.35      646.30     76.19 o
 -10   4  10     7819.56     7719.93    208.21 o
  -9   4  10     2687.75     2722.95     80.88 o
  -8   4  10      963.52      905.41     45.96 o
  -7   4  10       63.21       48.70     34.96 o
  -6   4  10     2375.86     2384.65     81.80 o
  -5   4  10     2080.19     2113.85     94.04 o
  -4   4  10     2484.60     2554.72     69.18 o
  -3   4  10      557.01      637.60     59.33 o
  -2   4  10      178.09      118.38     49.13 o
  -1   4  10      573.02      584.20     55.47 o
   0   4  10     1271.50     1304.86     59.42 o
   1   4  10     3849.48     4002.74     93.16 o
   2   4  10     6375.52     6574.55    147.57 o
   3   4  10     1502.27     1556.24    115.54 o
   4   4  10      490.42      455.56    108.08 o
   5   4  10       11.24      274.00    220.39 o
   6   4  10        7.73      198.40    125.67 o
 -15   5  10       24.04     -192.43    192.43 o
 -14   5  10      267.37      224.79    210.85 o
 -13   5  10       70.34      156.41    141.13 o
 -12   5  10      469.44      451.91     91.04 o
 -11   5  10       40.51       51.51     47.23 o
 -10   5  10        0.79      -44.97     44.97 o
  -9   5  10      526.25      585.97     55.20 o
  -8   5  10        1.32      -46.54     46.54 o
  -7   5  10      232.99      209.50     52.88 o
  -6   5  10        0.64      -16.02     50.77 o
  -5   5  10      100.81       50.06     71.18 o
  -4   5  10       49.65      138.59     50.06 o
  -3   5  10     1889.39     1892.70     77.24 o
  -2   5  10     1590.10     1609.68     90.28 o
  -1   5  10       89.44      -44.34     72.02 o
   0   5  10     1107.32     1217.56    100.32 o
   1   5  10       15.62      -58.88     58.88 o
   2   5  10      177.73      174.21     72.59 o
   3   5  10      172.13      239.07     93.89 o
   4   5  10       72.72      -56.40    100.60 o
   5   5  10        9.60       -0.19    121.52 o
 -14   6  10       77.35      340.91    260.55 o
 -13   6  10        8.13      238.07    278.04 o
 -12   6  10        1.92     -107.87    107.87 o
 -11   6  10      317.40      279.93     94.24 o
 -10   6  10     1578.59     1727.37    104.31 o
  -9   6  10      493.23      611.12     57.14 o
  -8   6  10     1370.63     1280.03     84.19 o
  -7   6  10        0.24       72.03     55.00 o
  -6   6  10     1301.36     1258.94     74.84 o
  -5   6  10     1279.23     1324.11     95.77 o
  -4   6  10     1147.62     1119.21     89.43 o
  -3   6  10       13.19       16.98     56.98 o
  -2   6  10      374.24      238.94     89.91 o
  -1   6  10      627.74      749.02     96.16 o
   0   6  10     1620.31     1680.83    182.21 o
   1   6  10     3961.33     4137.64    132.29 o
   2   6  10     3000.57     2859.39    168.05 o
   3   6  10      761.13      793.96    104.19 o
   4   6  10       21.53      153.57    151.72 o
 -12   7  10      671.86     1082.99    156.25 o
 -11   7  10     1417.80     1442.18    164.82 o
 -10   7  10     1743.34     1688.96    190.44 o
  -9   7  10     1121.30     1311.86    128.56 o
  -8   7  10     2299.19     2163.74     98.05 o
  -7   7  10      109.99      239.03     86.64 o
  -6   7  10      933.93      956.59     86.38 o
  -5   7  10      947.37      976.70    138.90 o
  -4   7  10     1161.90     1166.86     95.98 o
  -3   7  10     1182.00     1150.77     83.89 o
  -2   7  10      421.04      523.03     73.17 o
  -1   7  10      271.26      235.50    110.00 o
   0   7  10      376.43      380.84    120.18 o
   1   7  10      353.21      365.51    118.72 o
   2   7  10      218.84       52.77    136.76 o
   3   7  10      293.63      315.05    167.96 o
 -11   8  10        3.15       -7.58    143.92 o
 -10   8  10        7.52      -99.63    124.05 o
  -9   8  10      129.70      -22.84    120.87 o
  -8   8  10       87.82      121.12    113.55 o
  -7   8  10       12.56      -66.16     92.53 o
  -6   8  10      189.52      123.35     84.49 o
  -5   8  10      125.94      124.43     96.45 o
  -4   8  10      128.96       69.75     94.15 o
  -3   8  10      278.73      400.10     93.90 o
  -2   8  10      865.43     1110.84    140.04 o
  -1   8  10      665.46      707.41    109.76 o
   0   8  10        2.77      116.52    104.57 o
   1   8  10      215.23      157.24    225.45 o
  -8   9  10       58.48      -74.19    178.01 o
  -7   9  10       48.10      413.00    240.75 o
  -6   9  10       19.33      -31.37    129.40 o
  -5   9  10      353.53      214.03    159.11 o
  -4   9  10      653.00      746.59    131.67 o
  -3   9  10      321.19      396.57    158.08 o
  -2   9  10       35.78     -125.95    125.95 o
 -17   1  11      136.12       55.49    522.65 o
 -16   1  11      102.80      163.80    173.12 o
 -15   1  11      382.69      322.95    223.27 o
 -14   1  11     2268.87     2150.91    156.66 o
 -13   1  11     4083.10     3733.06    142.47 o
 -12   1  11      499.53      607.46     98.97 o
 -11   1  11      472.68      500.90     58.90 o
 -10   1  11     3622.50     3445.59     92.32 o
  -9   1  11     1651.86     1582.04     54.86 o
  -8   1  11      372.01      333.56     35.12 o
  -7   1  11      515.16      453.26     41.44 o
  -6   1  11     4118.59     4150.45     76.56 o
  -5   1  11      725.53      681.63     36.91 o
  -4   1  11     4970.62     4737.32     57.87 o
  -3   1  11    11958.55    11569.96    101.78 o
  -2   1  11     6609.01     6680.52     82.70 o
  -1   1  11     1123.13     1041.70     52.28 o
   0   1  11      511.01      581.41     70.63 o
   1   1  11       88.79       57.45     65.19 o
   2   1  11        7.12       91.55     81.73 o
   3   1  11     1897.02     1854.84    133.73 o
   4   1  11     5053.20     4888.97    214.29 o
   5   1  11     3521.28     3922.78    363.66 o
   6   1  11      995.16     1010.90    214.56 o
 -16   2  11      243.59     -212.48    305.18 o
 -15   2  11      426.28       94.39    259.94 o
 -14   2  11      159.68      219.41     84.91 o
 -13   2  11      217.44      324.82     89.52 o
 -12   2  11      916.30      971.56     92.40 o
 -11   2  11     2622.82     2534.31     99.52 o
 -10   2  11     4853.54     4746.37    120.07 o
  -9   2  11     1320.31     1250.27     83.44 o
  -8   2  11     3919.65     3780.27     89.32 o
  -7   2  11     2139.32     2042.59     79.75 o
  -6   2  11     2850.62     2886.22     91.22 o
  -5   2  11     2481.64     2536.08     61.96 o
  -4   2  11      154.49      142.74     31.81 o
  -3   2  11      517.44      480.97     33.50 o
  -2   2  11     1866.17     1769.06     52.01 o
  -1   2  11     1149.35     1127.86     61.25 o
   0   2  11      258.56      177.14     53.37 o
   1   2  11      108.93       -7.37     51.48 o
   2   2  11      479.64      476.72     72.19 o
   3   2  11      912.35      696.59     82.64 o
   4   2  11      572.72      707.73    133.54 o
   5   2  11      682.52      452.02    160.03 o
   6   2  11      189.85      191.12    164.47 o
 -16   3  11      506.67      318.60    212.45 o
 -15   3  11        1.39     -132.92    206.90 o
 -14   3  11      280.53      437.28    131.19 o
 -13   3  11      157.89      325.19    110.96 o
 -12   3  11        0.47      134.86     70.13 o
 -11   3  11      101.92      -46.39     72.87 o
 -10   3  11     3390.81     3256.41     79.68 o
  -9   3  11      632.75      607.97     54.16 o
  -8   3  11       43.74       56.31     59.49 o
  -7   3  11     4919.12     4861.47    122.97 o
  -6   3  11    11116.00    11281.72    161.41 o
  -5   3  11     2612.92     2506.21     61.23 o
  -4   3  11        2.81       25.88     31.62 o
  -3   3  11     1552.22     1498.55     51.24 o
  -2   3  11     2711.79     2577.84     74.28 o
  -1   3  11      456.20      586.39     53.56 o
   0   3  11     2856.90     2745.31     83.30 o
   1   3  11     6266.42     6373.08    129.69 o
   2   3  11     1162.62     1095.32     81.92 o
   3   3  11        1.50       27.79     82.36 o
   4   3  11     1096.44     1119.61    166.41 o
   5   3  11       15.19       32.24    215.39 o
   6   3  11      141.90      311.35    150.82 o
 -16   4  11       78.97     -152.69    358.49 o
 -15   4  11      196.74      286.47    415.36 o
 -14   4  11      197.32     -152.91    152.91 o
 -13   4  11       28.02      126.20     93.15 o
 -12   4  11       11.15       29.12     78.21 o
 -11   4  11      319.50      314.96     65.64 o
 -10   4  11     1420.15     1459.01     87.75 o
  -9   4  11      371.60      444.27     55.18 o
  -8   4  11     1754.03     1794.05     81.30 o
  -7   4  11      980.70      925.58     65.95 o
  -6   4  11      404.85      456.73     65.03 o
  -5   4  11      353.90      440.94     69.66 o
  -4   4  11      280.15      311.67     30.23 o
  -3   4  11      902.54      922.86     52.21 o
  -2   4  11      588.98      674.34     66.68 o
  -1   4  11      302.87      235.02     54.30 o
   0   4  11      218.75      226.59     53.02 o
   1   4  11       12.61      164.59     76.51 o
   2   4  11      703.87      717.99    143.86 o
   3   4  11       96.95       67.96     98.53 o
   4   4  11      211.21      263.24    115.71 o
   5   4  11       55.86      -61.57    132.06 o
 -15   5  11      170.79       44.43    196.55 o
 -14   5  11       15.28      239.77    221.93 o
 -13   5  11       10.24       38.47     70.24 o
 -12   5  11       78.76      186.54     73.14 o
 -11   5  11        2.33       59.24     96.12 o
 -10   5  11      512.08      589.31     88.20 o
  -9   5  11     1932.92     1812.27     65.55 o
  -8   5  11      439.74      485.12     52.15 o
  -7   5  11     2749.25     2835.13     75.63 o
  -6   5  11     7414.10     7328.66    116.05 o
  -5   5  11     2639.08     2625.73     82.17 o
  -4   5  11      227.54      162.27     44.98 o
  -3   5  11       83.45       89.85    104.96 o
  -2   5  11      254.35      234.91     85.38 o
  -1   5  11      975.69      942.36     76.32 o
   0   5  11     9101.80     9011.91    147.07 o
   1   5  11     5218.68     5184.32    140.81 o
   2   5  11     2896.93     2979.42    128.83 o
   3   5  11       54.53      123.36    133.15 o
   4   5  11      139.71      -25.63    169.56 o
 -14   6  11      327.27     1252.78    314.74 o
 -13   6  11      256.36      589.44    225.24 o
 -12   6  11     1129.32     1184.54    202.91 o
 -11   6  11     1316.04     1267.34    103.32 o
 -10   6  11      185.59      211.63     48.05 o
  -9   6  11      127.07      144.74     58.49 o
  -8   6  11        4.03       14.36     66.09 o
  -7   6  11     1234.20     1118.68     77.31 o
  -6   6  11     1480.71     1473.36     80.69 o
  -5   6  11     2113.33     2114.38     90.71 o
  -4   6  11      584.95      767.91    122.66 o
  -3   6  11       30.23      -72.79     72.79 o
  -2   6  11      294.52      232.82    109.25 o
  -1   6  11     1209.65     1200.45    109.96 o
   0   6  11      316.06      322.35     78.08 o
   1   6  11       26.61      116.92    117.26 o
   2   6  11        3.73      -84.14    100.87 o
   3   6  11       11.13      102.80    114.41 o
 -12   7  11       10.69      250.21    227.92 o
 -11   7  11      148.71      166.54    115.00 o
 -10   7  11      841.87      989.43    132.29 o
  -9   7  11      633.29      639.75     79.25 o
  -8   7  11       51.17      101.10    117.39 o
  -7   7  11      525.88      661.54     80.98 o
  -6   7  11     1018.16     1056.53    119.52 o
  -5   7  11       32.05       45.78     73.93 o
  -4   7  11      284.97      235.69    174.57 o
  -3   7  11      141.95      110.35     95.69 o
  -2   7  11       75.91       25.11     81.39 o
  -1   7  11        2.82       67.79    105.75 o
   0   7  11       72.63       48.63    105.44 o
   1   7  11      586.65      605.63    255.11 o
   2   7  11      309.22      508.56    162.33 o
 -11   8  11      572.05      884.68    252.37 o
 -10   8  11      419.49      476.02    207.80 o
  -9   8  11      224.41      136.59    129.85 o
  -8   8  11       91.43       16.72    176.64 o
  -7   8  11      731.81      918.60    103.38 o
  -6   8  11      915.92      854.20    136.45 o
  -5   8  11     1109.61     1360.11    111.22 o
  -4   8  11     1004.89      980.53    113.35 o
  -3   8  11      215.05      239.63    114.52 o
  -2   8  11       15.97       62.21    115.93 o
  -1   8  11      305.93      151.03    142.47 o
   0   8  11      192.94       54.25    148.89 o
  -7   9  11       64.67      695.32    324.73 o
  -6   9  11       75.12       29.19    318.40 o
  -5   9  11      175.84      458.72    311.37 o
  -4   9  11     1387.67     1372.81    149.36 o
  -3   9  11     1796.80     1735.51    169.23 o
 -17   0  12        0.88       27.22    245.04 o
 -16   0  12      512.94      824.45    256.72 o
 -15   0  12        1.14     -170.98    278.87 o
 -14   0  12      816.51      806.57    169.86 o
 -13   0  12       24.04      -84.42     96.77 o
 -12   0  12      925.03      990.88    100.77 o
 -11   0  12     3993.37     4227.69    172.30 o
 -10   0  12     3833.81     3827.98    142.38 o
  -9   0  12     2639.30     2424.52    148.98 o
  -8   0  12      996.47      962.10     68.54 o
  -7   0  12     1005.37     1065.80     56.08 o
  -6   0  12     2321.22     2338.38     64.79 o
  -5   0  12     6563.07     6443.06    117.76 o
  -4   0  12    15575.26    15268.81    206.42 o
  -3   0  12    10122.95    10111.47    126.11 o
  -2   0  12     2077.51     2013.84     58.30 o
  -1   0  12       61.01       88.85     86.03 o
   0   0  12      155.39      114.06     79.72 o
   1   0  12      551.81      532.82     88.03 o
   2   0  12     1435.44      822.83    221.62 o
   3   0  12      975.60     1436.92    227.04 o
   4   0  12      579.95      373.75    263.54 o
   5   0  12       18.10      312.77    277.54 o
 -17   1  12      238.07      362.74    249.37 o
 -16   1  12      247.45      190.88    172.40 o
 -15   1  12      543.43      296.11    139.12 o
 -14   1  12      875.62      719.82    108.76 o
 -13   1  12       78.10      233.81    102.16 o
 -12   1  12      125.18      254.71     88.92 o
 -11   1  12       44.22      -49.78     62.20 o
 -10   1  12      256.87      216.74     43.40 o
  -9   1  12      114.11       89.00     35.95 o
  -8   1  12     2568.72     2601.87     48.50 o
  -7   1  12      528.80      519.74     43.42 o
  -6   1  12      147.68      146.07     32.82 o
  -5   1  12      371.90      360.48     36.46 o
  -4   1  12      868.89      844.68     50.45 o
  -3   1  12       85.74       85.75     29.53 o
  -2   1  12        4.17       29.78     45.81 o
  -1   1  12     2726.26     2713.66     75.29 o
   0   1  12     1784.63     1802.81     66.22 o
   1   1  12     2108.07     2076.37    102.51 o
   2   1  12      502.71      319.48     88.34 o
   3   1  12      349.62      738.99    185.94 o
   4   1  12      296.37      117.78    131.53 o
   5   1  12       74.87      472.16    208.94 o
 -17   2  12       44.51      155.98    340.70 o
 -16   2  12      215.21      263.47    310.73 o
 -15   2  12      281.43      241.11    119.56 o
 -14   2  12      784.59      782.66    100.81 o
 -13   2  12        5.14       21.26     74.53 o
 -12   2  12     1854.66     1600.18    100.99 o
 -11   2  12     1597.94     1715.91     84.73 o
 -10   2  12      433.93      445.79     43.23 o
  -9   2  12       58.15       59.72     52.77 o
  -8   2  12      479.14      527.88     61.54 o
  -7   2  12       79.43      230.17     71.63 o
  -6   2  12       67.15      113.46     53.41 o
  -5   2  12      166.48      122.64     46.12 o
  -4   2  12     3633.39     3499.88     59.10 o
  -3   2  12     1201.91     1136.29     44.48 o
  -2   2  12     1369.86     1285.62     50.56 o
  -1   2  12       10.97       36.70     47.79 o
   0   2  12     1049.99      977.73     67.52 o
   1   2  12        0.84      -13.27     52.52 o
   2   2  12        0.63        6.38     56.21 o
   3   2  12      419.72      421.72    111.73 o
   4   2  12      435.77      729.38    160.47 o
   5   2  12       11.59      185.19    120.48 o
 -16   3  12      500.81      410.96    195.68 o
 -15   3  12      410.70      462.72    219.21 o
 -14   3  12      334.67      365.11    121.75 o
 -13   3  12      225.41      240.28    115.33 o
 -12   3  12      638.84      661.50    163.17 o
 -11   3  12     6022.01     5894.58    141.41 o
 -10   3  12     1432.78     1544.33     79.95 o
  -9   3  12     1548.47     1605.38     91.95 o
  -8   3  12     1192.93     1276.00    100.60 o
  -7   3  12        2.43       40.99     57.37 o
  -6   3  12       45.66       43.24     55.73 o
  -5   3  12      152.77      147.56     37.18 o
  -4   3  12       36.17       32.32     35.76 o
  -3   3  12      118.72      188.50     43.92 o
  -2   3  12        1.26       30.02     41.49 o
  -1   3  12      111.33      126.09     36.65 o
   0   3  12     1245.43     1227.90     71.52 o
   1   3  12     3506.80     3298.54    111.87 o
   2   3  12     2477.20     2335.25    114.81 o
   3   3  12     1120.67     1427.91    162.68 o
   4   3  12      417.17      496.45    164.88 o
   5   3  12      340.90      143.47    146.22 o
 -16   4  12        0.25       30.24    338.87 o
 -15   4  12       46.04      336.94    187.46 o
 -14   4  12      809.13      907.82    175.56 o
 -13   4  12       58.50      -75.68     87.59 o
 -12   4  12       46.12      -71.49     77.99 o
 -11   4  12       34.07      -77.65     77.65 o
 -10   4  12       11.69      -20.26     51.06 o
  -9   4  12     1285.43     1300.95     98.70 o
  -8   4  12     3351.93     3497.47     98.90 o
  -7   4  12     3060.99     2977.66    117.23 o
  -6   4  12     1909.79     1935.07     86.07 o
  -5   4  12     1083.10     1024.37     47.45 o
  -4   4  12     1077.16     1067.91     51.87 o
  -3   4  12     1845.06     2038.96     75.61 o
  -2   4  12     1182.03     1266.24     67.82 o
  -1   4  12     2473.59     2537.58     70.53 o
   0   4  12     1956.85     2017.26     61.67 o
   1   4  12      856.84      957.22     99.92 o
   2   4  12      569.41      557.69     88.40 o
   3   4  12       89.45      -64.61    122.91 o
   4   4  12      201.35      303.42    147.04 o
 -15   5  12       12.96       10.05    245.11 o
 -14   5  12      179.54      129.47    495.82 o
 -13   5  12        2.72       86.77    208.47 o
 -12   5  12        3.97       85.88     76.69 o
 -11   5  12        8.00       12.07     65.03 o
 -10   5  12        0.08       14.89     83.76 o
  -9   5  12      189.00      141.88     73.96 o
  -8   5  12        9.80      -73.16     73.72 o
  -7   5  12      281.53      186.99     94.43 o
  -6   5  12      487.00      531.11     68.67 o
  -5   5  12      433.81      390.64     51.60 o
  -4   5  12      165.40      193.63     63.60 o
  -3   5  12      741.72      722.54     74.87 o
  -2   5  12      155.93      257.90     69.02 o
  -1   5  12      227.88      135.12     77.34 o
   0   5  12       21.88      -52.56     52.56 o
   1   5  12      427.97      426.95     66.68 o
   2   5  12      246.70      220.89    116.06 o
   3   5  12       17.26      -56.26    187.17 o
 -14   6  12       20.35      159.81    509.81 o
 -13   6  12        0.39      161.64    161.86 o
 -12   6  12       29.72     -130.94    197.11 o
 -11   6  12       50.22       51.42    112.73 o
 -10   6  12      142.27       57.18     62.91 o
  -9   6  12     2607.63     2395.59    103.55 o
  -8   6  12     1879.10     1950.77     89.08 o
  -7   6  12     1434.35     1405.26     78.45 o
  -6   6  12     2058.32     2141.40     92.85 o
  -5   6  12     1452.64     1601.53     84.61 o
  -4   6  12      193.24      255.76     78.47 o
  -3   6  12       17.39       85.71     81.37 o
  -2   6  12        9.71      -47.94     85.07 o
  -1   6  12     1103.94     1389.09    109.62 o
   0   6  12     1371.87     1653.80    118.20 o
   1   6  12      892.78     1104.96    126.92 o
   2   6  12      562.68      553.49    188.71 o
 -12   7  12      430.97      498.61    165.45 o
 -11   7  12      379.05      454.97    120.26 o
 -10   7  12        5.20       84.18    159.40 o
  -9   7  12       66.47      -70.44     70.44 o
  -8   7  12      705.84      702.05    129.08 o
  -7   7  12     1184.11     1090.67     86.52 o
  -6   7  12      808.43      741.23     92.32 o
  -5   7  12      324.70      539.35     81.57 o
  -4   7  12       53.61      137.22     84.24 o
  -3   7  12      177.24      155.80     95.67 o
  -2   7  12     1033.84      983.09    103.42 o
  -1   7  12       89.88      226.52    205.64 o
   0   7  12      311.70      231.23    145.51 o
   1   7  12        8.91       46.30    153.39 o
 -10   8  12      563.90      911.21    169.68 o
  -9   8  12      321.65       82.55    178.43 o
  -8   8  12      101.12      100.86    256.23 o
  -7   8  12       38.32       52.46    118.72 o
  -6   8  12        2.33      -31.04    140.66 o
  -5   8  12       30.78      146.73     99.79 o
  -4   8  12      406.48      316.93    103.28 o
  -3   8  12      377.02      537.93    129.51 o
  -2   8  12       86.01       11.85    210.30 o
  -1   8  12        4.21     -153.11    153.11 o
 -17   1  13        0.50      300.32    253.90 o
 -16   1  13       61.00     -149.22    178.02 o
 -15   1  13        0.51     -155.00    155.00 o
 -14   1  13      742.40      561.19    111.84 o
 -13   1  13      251.58      511.96     95.17 o
 -12   1  13      512.43      750.94     91.72 o
 -11   1  13      785.00      900.13     57.49 o
 -10   1  13     1587.62     1549.81     65.21 o
  -9   1  13       67.15       65.50     46.51 o
  -8   1  13      512.66      519.68     50.64 o
  -7   1  13     1285.12     1193.29     61.77 o
  -6   1  13     4178.45     4051.23     75.78 o
  -5   1  13     2432.35     2352.07     45.50 o
  -4   1  13     1376.27     1269.55     41.18 o
  -3   1  13     2556.23     2466.09     58.03 o
  -2   1  13     1819.64     1729.65     47.59 o
  -1   1  13      526.08      498.54     51.70 o
   0   1  13       63.20      105.57     67.38 o
   1   1  13      503.96      687.76     82.27 o
   2   1  13       15.55     -109.60    109.60 o
   3   1  13      200.28       35.60    143.96 o
   4   1  13       50.44       50.36    197.25 o
   5   1  13      412.42      252.05    185.21 o
 -17   2  13      168.64      314.39    237.62 o
 -16   2  13      311.18      599.03    331.55 o
 -15   2  13      128.66      305.44    130.06 o
 -14   2  13      596.96      453.91    120.81 o
 -13   2  13     2190.53     2148.69    121.38 o
 -12   2  13      654.22      796.09     82.19 o
 -11   2  13     2886.29     2956.73    137.42 o
 -10   2  13     1348.23     1433.62     72.51 o
  -9   2  13       39.89       28.67     42.26 o
  -8   2  13     1394.54     1309.67     78.18 o
  -7   2  13      233.46      289.47     54.75 o
  -6   2  13      903.57      914.13     50.73 o
  -5   2  13       20.16       23.31     47.95 o
  -4   2  13      977.28      943.29     40.85 o
  -3   2  13     3379.96     3193.03     66.73 o
  -2   2  13      533.51      571.68     73.53 o
  -1   2  13      357.77      520.13     68.19 o
   0   2  13     1883.96     1858.54     78.21 o
   1   2  13     1241.86     1334.45     81.26 o
   2   2  13     1075.58     1024.32    120.64 o
   3   2  13      466.65      493.24    136.66 o
   4   2  13      629.09      833.82    125.87 o
 -16   3  13      231.48      418.17    222.24 o
 -15   3  13       12.38     -186.27    217.13 o
 -14   3  13      141.20       99.15    129.64 o
 -13   3  13        0.66       -9.36     85.86 o
 -12   3  13       83.49      107.16     54.18 o
 -11   3  13      546.54      555.36     98.65 o
 -10   3  13      662.15      820.79    109.16 o
  -9   3  13      360.94      324.92     82.50 o
  -8   3  13     1066.40      979.78     82.20 o
  -7   3  13      707.87      648.33     65.38 o
  -6   3  13      297.73      244.64     39.24 o
  -5   3  13       57.07       95.67     36.55 o
  -4   3  13        4.73      -29.89     29.89 o
  -3   3  13      184.63      153.52     40.55 o
  -2   3  13      680.23      684.44     52.73 o
  -1   3  13        2.26      -32.26     54.93 o
   0   3  13      997.41     1034.58    121.69 o
   1   3  13       26.72       56.70     81.14 o
   2   3  13       52.94      -26.66    105.93 o
   3   3  13      129.60     -110.58    126.22 o
   4   3  13      116.59      287.78    177.95 o
 -16   4  13       40.21     -185.71    204.26 o
 -15   4  13       41.76      106.23    195.29 o
 -14   4  13        2.50     -206.75    206.75 o
 -13   4  13      692.26      500.75    107.09 o
 -12   4  13      219.25      263.32    135.65 o
 -11   4  13      430.45      416.26    155.13 o
 -10   4  13      728.33      600.60     99.57 o
  -9   4  13       21.34      -28.83     72.98 o
  -8   4  13      150.01      197.73     66.56 o
  -7   4  13       73.89      -54.46     54.46 o
  -6   4  13       44.96       27.88     81.84 o
  -5   4  13      286.84      292.49     42.48 o
  -4   4  13       27.66       69.75     42.97 o
  -3   4  13      248.74      188.56     63.87 o
  -2   4  13      106.80       67.78     66.98 o
  -1   4  13     2160.05     2187.00     68.83 o
   0   4  13      814.40      756.89     91.98 o
   1   4  13      387.31      412.65    127.58 o
   2   4  13        7.04       81.60    115.20 o
   3   4  13        9.41      -31.35    138.99 o
 -15   5  13      400.94       65.96    244.80 o
 -14   5  13      468.58      207.88    319.74 o
 -13   5  13      685.96      648.34    220.79 o
 -12   5  13       18.27       57.90     81.17 o
 -11   5  13      917.11      824.05    113.21 o
 -10   5  13      154.76      162.07    104.03 o
  -9   5  13      284.54      325.04    126.81 o
  -8   5  13     2550.71     2743.62    210.35 o
  -7   5  13     2330.14     2281.31    166.79 o
  -6   5  13     2484.02     2531.01    129.31 o
  -5   5  13     1878.92     1942.49     95.30 o
  -4   5  13      524.99      574.51     56.38 o
  -3   5  13     4014.70     4139.21    114.16 o
  -2   5  13     1074.71     1062.77     79.44 o
  -1   5  13      259.19      323.83     83.13 o
   0   5  13      499.85      811.19    179.85 o
   1   5  13      148.43      236.80    125.61 o
   2   5  13       37.30      118.78    124.93 o
   3   5  13      135.31      150.36    134.23 o
 -14   6  13      443.68      314.83    254.19 o
 -13   6  13       92.50      293.98    195.61 o
 -12   6  13        1.98       37.36    213.50 o
 -11   6  13       97.29      -60.04     90.98 o
 -10   6  13      114.20       46.77     68.32 o
  -9   6  13       70.38      148.47     87.63 o
  -8   6  13      132.43      234.56     92.18 o
  -7   6  13       99.18       38.99    110.82 o
  -6   6  13       80.94      -11.28    149.28 o
  -5   6  13      390.48      332.32     65.63 o
  -4   6  13     2143.78     2102.64    133.28 o
  -3   6  13     2539.95     2385.69    101.51 o
  -2   6  13      279.24      197.92     80.95 o
  -1   6  13        4.22        5.72    164.49 o
   0   6  13       11.26      -65.58    101.53 o
   1   6  13      610.50      713.41    137.62 o
 -12   7  13        2.20      -94.33    177.96 o
 -11   7  13       57.89      -26.01    201.62 o
 -10   7  13      118.42      338.81    139.90 o
  -9   7  13       83.25       37.63     79.51 o
  -8   7  13      131.45       83.85     68.43 o
  -7   7  13       28.51     -122.23    122.23 o
  -6   7  13       51.84      -73.05     73.05 o
  -5   7  13       68.91       92.51     82.54 o
  -4   7  13       15.64       -8.57     87.29 o
  -3   7  13       10.50      -27.79     78.81 o
  -2   7  13       58.42       21.76    158.31 o
  -1   7  13       70.47      163.69    118.84 o
   0   7  13      207.76       87.05    149.60 o
 -10   8  13      113.62      -24.41    157.81 o
  -9   8  13      400.10      415.47    188.44 o
  -8   8  13      122.58      677.10    299.06 o
  -7   8  13       15.87      -65.70    139.08 o
  -6   8  13      118.32      -10.69    270.01 o
  -5   8  13      708.02      806.95    171.72 o
  -4   8  13     1799.46     1834.96    214.81 o
  -3   8  13     1554.63     1288.34    230.57 o
  -2   8  13      280.64      208.79    207.23 o
 -17   0  14      617.23      724.16    263.96 o
 -16   0  14     1004.19     1460.27    345.41 o
 -15   0  14      556.96      260.50    206.15 o
 -14   0  14      382.94      250.39    143.27 o
 -13   0  14      527.37      527.08    228.65 o
 -12   0  14      613.85      780.66     94.26 o
 -11   0  14     1868.20     1906.36    112.86 o
 -10   0  14     1505.44     1563.38    113.65 o
  -9   0  14     9072.42     8869.85    207.91 o
  -8   0  14     3522.32     3506.88     96.73 o
  -7   0  14     2108.12     2032.75     71.10 o
  -6   0  14     1131.69     1152.99     67.66 o
  -5   0  14      658.24      648.58     46.65 o
  -4   0  14     1433.48     1370.11     59.94 o
  -3   0  14        1.86       70.66     42.28 o
  -2   0  14      546.49      546.58     72.90 o
  -1   0  14     1474.88     1416.42    142.50 o
   0   0  14      925.26     1124.84    113.97 o
   1   0  14      341.29      471.80    164.12 o
   2   0  14      417.92       77.44    262.13 o
   3   0  14      819.37     1223.03    304.47 o
   4   0  14      183.55      460.62    249.05 o
 -17   1  14       79.35      259.50    173.70 o
 -16   1  14        8.55     -158.42    265.40 o
 -15   1  14       86.50      360.15    168.94 o
 -14   1  14       55.44       24.06     96.35 o
 -13   1  14       35.96      111.93     90.49 o
 -12   1  14      174.12      162.66     68.68 o
 -11   1  14      157.17      124.30     46.25 o
 -10   1  14        2.66       38.40     47.42 o
  -9   1  14      350.58      279.67     47.65 o
  -8   1  14      367.98      307.14     44.22 o
  -7   1  14      199.55      231.53     43.63 o
  -6   1  14     1117.80     1027.44     50.30 o
  -5   1  14       97.49      106.08     29.92 o
  -4   1  14      423.40      447.43     37.66 o
  -3   1  14      425.36      392.76     37.18 o
  -2   1  14     3113.36     3086.24     81.77 o
  -1   1  14     1498.63     1531.50     67.16 o
   0   1  14      842.22      865.75    102.68 o
   1   1  14      776.12      679.25    118.57 o
   2   1  14      254.31      676.20    124.78 o
   3   1  14      306.10      281.39    159.78 o
   4   1  14      154.59      138.57    178.18 o
 -17   2  14      275.49      447.56    419.54 o
 -16   2  14       94.03      421.49    426.96 o
 -15   2  14       19.55       18.09    157.64 o
 -14   2  14      164.73      117.99     90.17 o
 -13   2  14       70.46      149.43     61.81 o
 -12   2  14     1603.20     1515.24     69.96 o
 -11   2  14     1235.52     1287.03     72.30 o
 -10   2  14      959.48      925.06     57.26 o
  -9   2  14     1115.52     1196.24     80.70 o
  -8   2  14        1.28      -20.36     72.84 o
  -7   2  14       63.48       59.91     58.40 o
  -6   2  14      104.34       38.89     53.21 o
  -5   2  14      321.27      336.45     49.41 o
  -4   2  14      106.20      124.96     34.37 o
  -3   2  14      603.51      542.98     48.23 o
  -2   2  14      127.91      -25.56     55.72 o
  -1   2  14        6.17       16.34     70.23 o
   0   2  14      222.06      172.18     67.82 o
   1   2  14      146.99      124.93     98.52 o
   2   2  14      122.94       40.21    120.97 o
   3   2  14      226.11     -138.22    138.22 o
 -16   3  14      109.96     -122.57    184.58 o
 -15   3  14       26.06      116.06    177.15 o
 -14   3  14      679.23      750.80    107.65 o
 -13   3  14      384.77      296.10    139.15 o
 -12   3  14       45.91        9.13     43.32 o
 -11   3  14      348.63      574.97    134.82 o
 -10   3  14        4.81       97.85     71.04 o
  -9   3  14      471.39      518.31     81.64 o
  -8   3  14     1250.80     1264.47    100.61 o
  -7   3  14      466.00      348.86     62.39 o
  -6   3  14      498.68      511.80     49.39 o
  -5   3  14      400.95      455.38     60.42 o
  -4   3  14      840.09      828.10     44.36 o
  -3   3  14     3199.48     3146.16     80.62 o
  -2   3  14     7421.25     7116.19    117.45 o
  -1   3  14     2181.33     2101.57    109.19 o
   0   3  14     1280.95     1357.40    114.30 o
   1   3  14      496.05      389.75    124.76 o
   2   3  14      422.28      398.67    136.42 o
   3   3  14      786.80      982.98    153.17 o
 -16   4  14        3.67        9.77    179.43 o
 -15   4  14      440.73      588.82    197.60 o
 -14   4  14      568.05      820.04    337.92 o
 -13   4  14     1036.37      399.00    189.37 o
 -12   4  14      931.96      897.59     82.84 o
 -11   4  14      899.83      962.92    133.71 o
 -10   4  14     1650.67     1750.31    163.49 o
  -9   4  14      722.48      776.67     78.07 o
  -8   4  14     1354.07     1373.66    104.49 o
  -7   4  14     1797.01     1790.53     95.59 o
  -6   4  14     1177.43     1207.31     58.23 o
  -5   4  14      440.08      359.14     74.18 o
  -4   4  14      126.37       73.81     44.47 o
  -3   4  14       12.25      -48.81     48.81 o
  -2   4  14      151.02      130.01     55.71 o
  -1   4  14       47.13      157.06     76.13 o
   0   4  14      125.27      270.68     84.07 o
   1   4  14       21.50     -125.94    126.01 o
   2   4  14      127.32       99.73    139.23 o
 -15   5  14       84.31      313.24    206.42 o
 -14   5  14      147.50      370.90    232.52 o
 -13   5  14      181.33      -20.38    167.46 o
 -12   5  14     1393.71     1420.63    141.76 o
 -11   5  14      185.98      183.01    191.10 o
 -10   5  14     1249.82     1336.58    115.34 o
  -9   5  14     1193.32     1295.62    109.79 o
  -8   5  14        2.73      -49.34    111.07 o
  -7   5  14      223.78       13.24     88.25 o
  -6   5  14      197.62      291.72     96.49 o
  -5   5  14      193.09      231.85     47.51 o
  -4   5  14       83.30      123.35     60.18 o
  -3   5  14      247.65      254.39     65.27 o
  -2   5  14       20.52       13.35     61.50 o
  -1   5  14        8.27      -37.68     66.17 o
   0   5  14       19.31       33.85     99.88 o
   1   5  14        5.94       78.09    173.09 o
   2   5  14      182.60       48.23    124.37 o
 -14   6  14      511.85      495.36    345.69 o
 -13   6  14      391.16      399.74    186.77 o
 -12   6  14      562.14      785.50    169.68 o
 -11   6  14      202.11      229.36    100.38 o
 -10   6  14      487.53      709.02    123.38 o
  -9   6  14      749.16      685.28    137.53 o
  -8   6  14     1552.54     1681.81    127.08 o
  -7   6  14     1335.61     1330.14    113.01 o
  -6   6  14      495.60      496.12     97.03 o
  -5   6  14       87.61      184.02    163.95 o
  -4   6  14        1.15      -63.02     78.87 o
  -3   6  14      481.81      383.30     80.39 o
  -2   6  14       17.31       29.17    170.47 o
  -1   6  14       84.03      319.57    110.64 o
   0   6  14        1.72      -92.67    131.77 o
 -12   7  14      234.76      320.58    160.08 o
 -11   7  14        1.22     -108.48    263.36 o
 -10   7  14        0.23      125.93    103.09 o
  -9   7  14        9.03       20.68    142.67 o
  -8   7  14       80.70      251.09    108.39 o
  -7   7  14      874.93      819.82    117.59 o
  -6   7  14     1095.06     1042.88    142.63 o
  -5   7  14     1992.71     2162.32    167.38 o
  -4   7  14       21.25     -148.50    173.20 o
  -3   7  14       67.17      -86.63    207.60 o
  -2   7  14       93.78       -4.64    255.69 o
  -1   7  14      560.77      584.68    162.38 o
  -9   8  14      122.97      279.79    153.99 o
  -8   8  14       24.96     -181.32    181.32 o
  -7   8  14       47.90      -70.88    253.59 o
  -6   8  14       10.03     -107.40    179.24 o
  -5   8  14      179.90      -46.97    195.72 o
  -4   8  14      323.85      590.48    189.51 o
 -17   1  15     1482.84     1596.07    242.63 o
 -16   1  15      442.30      500.94    224.00 o
 -15   1  15       87.56       28.84    151.74 o
 -14   1  15       60.69       -0.47     78.00 o
 -13   1  15        3.21      111.78    131.15 o
 -12   1  15      277.90      509.17     72.94 o
 -11   1  15     2942.33     3013.19     88.95 o
 -10   1  15     3622.11     3653.63     92.40 o
  -9   1  15     1460.38     1428.39     71.86 o
  -8   1  15       83.34      239.01     51.03 o
  -7   1  15      575.79      522.83     47.15 o
  -6   1  15      281.07      305.62     53.71 o
  -5   1  15      108.60      142.95     51.29 o
  -4   1  15       84.43       82.38     55.66 o
  -3   1  15     2583.72     2445.61     61.18 o
  -2   1  15     1136.09     1120.35     61.39 o
  -1   1  15       21.66      -33.28     73.42 o
   0   1  15     2824.03     2835.88    131.39 o
   1   1  15     2564.76     2786.84    235.65 o
   2   1  15      815.45      821.90    209.65 o
   3   1  15      385.21      342.94    232.10 o
 -17   2  15        5.98       14.56    198.22 o
 -16   2  15       30.52      355.94    253.69 o
 -15   2  15        6.63      298.35    175.94 o
 -14   2  15       46.50       29.44     73.10 o
 -13   2  15      730.18      695.37     69.86 o
 -12   2  15      329.75      369.15     52.25 o
 -11   2  15     3458.48     3348.33    101.62 o
 -10   2  15      734.05      749.20     61.25 o
  -9   2  15      743.93      690.47     71.78 o
  -8   2  15      609.38      520.87     74.52 o
  -7   2  15     2200.20     2188.92     74.33 o
  -6   2  15     3061.51     2862.61     77.30 o
  -5   2  15     4575.14     4446.96     91.96 o
  -4   2  15     1027.33     1055.28     49.32 o
  -3   2  15     2722.12     2742.89     65.84 o
  -2   2  15      652.90      668.38     69.76 o
  -1   2  15     1150.68     1235.90     81.31 o
   0   2  15      702.52      902.94    238.87 o
   1   2  15      390.29      327.28    134.36 o
   2   2  15      269.52      347.51    164.58 o
 -16   3  15        9.91      520.01    219.72 o
 -15   3  15      204.88      478.84    395.49 o
 -14   3  15      944.49     1062.54    199.11 o
 -13   3  15     2640.47     2599.20    111.26 o
 -12   3  15      421.21      440.24    172.12 o
 -11   3  15      140.87      166.54    137.41 o
 -10   3  15      421.65      481.86     86.56 o
  -9   3  15      169.52      290.38     74.62 o
  -8   3  15       24.96       22.86     69.74 o
  -7   3  15      854.95      887.51     67.19 o
  -6   3  15      229.17      172.63     52.76 o
  -5   3  15      146.44      143.55     74.94 o
  -4   3  15     1251.65     1204.81     51.52 o
  -3   3  15     2169.04     2106.38     70.71 o
  -2   3  15       26.03      195.43     85.16 o
  -1   3  15       62.72        8.49     72.35 o
   0   3  15      191.80      103.05    118.44 o
   1   3  15      106.14        9.00    146.94 o
   2   3  15       21.61      -56.77    133.27 o
 -16   4  15       17.47       76.40    205.82 o
 -15   4  15      331.72     -154.98    221.36 o
 -14   4  15      119.47     -131.20    216.87 o
 -13   4  15      403.78      124.04    162.89 o
 -12   4  15      204.30      305.67    128.99 o
 -11   4  15        8.65      242.04    121.93 o
 -10   4  15       40.58     -120.72    134.82 o
  -9   4  15      120.85       87.86     93.02 o
  -8   4  15        4.27        2.87    104.73 o
  -7   4  15      322.36      341.72    124.04 o
  -6   4  15      463.39      404.76     53.03 o
  -5   4  15      825.19      902.03     82.23 o
  -4   4  15     1649.29     1664.81     65.42 o
  -3   4  15     1789.54     1652.11     89.43 o
  -2   4  15      389.57      379.39     48.68 o
  -1   4  15        5.23       41.29     90.44 o
   0   4  15       23.60       37.69    166.31 o
   1   4  15        0.78      -18.97    185.98 o
 -15   5  15      417.13      336.67    239.85 o
 -14   5  15     2707.25     2677.41    299.61 o
 -13   5  15     2064.78     2056.43    162.91 o
 -12   5  15       60.03       12.31    110.44 o
 -11   5  15        7.34      -40.78     82.72 o
 -10   5  15       33.36       35.32    102.39 o
  -9   5  15       49.08      113.54     96.58 o
  -8   5  15      659.16      749.79    101.88 o
  -7   5  15      762.47      793.13    103.62 o
  -6   5  15     1205.86     1243.97    109.73 o
  -5   5  15      313.39      254.51     67.90 o
  -4   5  15      567.08      567.49     47.98 o
  -3   5  15      971.96      962.31     99.76 o
  -2   5  15      417.41      566.28     85.20 o
  -1   5  15      319.77      152.58    151.16 o
   0   5  15      168.96      -71.31    121.66 o
   1   5  15       80.89       11.48    129.63 o
 -14   6  15       97.45      282.36    162.18 o
 -13   6  15      102.77       81.58    174.59 o
 -12   6  15       18.26      -22.10    119.12 o
 -11   6  15      331.79      455.36    168.16 o
 -10   6  15      132.74      124.07    104.95 o
  -9   6  15      242.05      342.32    111.51 o
  -8   6  15     1068.85      852.08    123.55 o
  -7   6  15     1113.33     1270.72    153.80 o
  -6   6  15     2079.67     2130.81    144.92 o
  -5   6  15      288.20      114.34    121.11 o
  -4   6  15      557.93      597.08     74.50 o
  -3   6  15        4.13     -106.44    106.44 o
  -2   6  15      599.02      811.94    161.78 o
  -1   6  15      219.11       36.47    130.34 o
 -12   7  15       10.75       98.78    163.83 o
 -11   7  15       70.40       39.44    179.73 o
 -10   7  15        0.87      -84.55    110.98 o
  -9   7  15        0.56       19.89    133.43 o
  -8   7  15      137.61      305.11    154.57 o
  -7   7  15      306.24      469.49    142.65 o
  -6   7  15       59.32     -186.54    186.54 o
  -5   7  15      235.98      355.80    132.26 o
  -4   7  15       59.29     -112.76    161.24 o
  -3   7  15      158.81      326.07    114.77 o
 -17   0  16     1138.17     1134.97    373.12 o
 -16   0  16      731.51     1039.18    307.99 o
 -15   0  16      215.37       52.50    102.35 o
 -14   0  16       51.52      176.34     99.82 o
 -13   0  16       79.61     -110.66    110.66 o
 -12   0  16     1577.15     1544.23    166.87 o
 -11   0  16     2103.74     2204.71    101.53 o
 -10   0  16     1336.21     1238.17    131.85 o
  -9   0  16       75.19      113.48     53.79 o
  -8   0  16     2106.43     2164.64     99.93 o
  -7   0  16     5909.47     6085.74    133.01 o
  -6   0  16     1822.69     1799.07     86.81 o
  -5   0  16        4.57      -27.13     42.61 o
  -4   0  16      649.66      628.53     58.44 o
  -3   0  16      336.19      375.88     63.80 o
  -2   0  16     1192.00     1234.53    158.78 o
  -1   0  16     3042.24     3062.91    223.91 o
   0   0  16     7927.47     7907.06    330.63 o
   1   0  16     3804.57     3602.45    291.51 o
   2   0  16      627.63      698.01    282.53 o
 -17   1  16       20.63      -48.95    349.70 o
 -16   1  16       38.56     -174.48    174.48 o
 -15   1  16      503.81      240.64    107.72 o
 -14   1  16      793.38      766.14     83.68 o
 -13   1  16      107.22       50.61    100.20 o
 -12   1  16        7.06      -31.36     50.17 o
 -11   1  16       48.54       57.94     71.26 o
 -10   1  16      558.10      624.07     60.43 o
  -9   1  16      718.47      683.86     63.98 o
  -8   1  16     1408.23     1388.09     73.23 o
  -7   1  16      852.03      865.99     70.01 o
  -6   1  16      677.18      695.13     61.50 o
  -5   1  16     2122.76     2032.33     60.14 o
  -4   1  16     1460.95     1420.15     53.63 o
  -3   1  16       49.96        8.20     35.05 o
  -2   1  16       21.55       87.55     51.92 o
  -1   1  16      258.85      112.15     81.20 o
   0   1  16       37.21       70.68    107.79 o
   1   1  16        0.37       56.09    116.64 o
   2   1  16        0.68      237.14    181.80 o
 -17   2  16      479.74      629.10    212.95 o
 -16   2  16       12.06       74.39    181.47 o
 -15   2  16      231.10      256.31    205.23 o
 -14   2  16      804.13      861.32    108.81 o
 -13   2  16      201.61      222.25     65.11 o
 -12   2  16      196.39      155.15     96.98 o
 -11   2  16     2317.96     2364.95     92.15 o
 -10   2  16     2114.51     2104.22    116.98 o
  -9   2  16       36.69      117.46     73.67 o
  -8   2  16     2188.15     2217.94    100.18 o
  -7   2  16     3817.91     3839.20     90.53 o
  -6   2  16     1706.02     1531.88     71.68 o
  -5   2  16      281.87      220.79     36.24 o
  -4   2  16      633.06      623.84     50.38 o
  -3   2  16      713.35      691.74     47.78 o
  -2   2  16      159.54      109.68     86.13 o
  -1   2  16      874.49     1088.33    110.30 o
   0   2  16     1782.63     1793.82    146.58 o
   1   2  16      811.23     1002.21    141.62 o
 -16   3  16       84.89      305.47    430.97 o
 -15   3  16       57.15      249.67    178.64 o
 -14   3  16      497.72      809.48    226.83 o
 -13   3  16     1390.45     1500.46    215.82 o
 -12   3  16     1206.96     1227.72    145.48 o
 -11   3  16     2077.52     2059.22    127.27 o
 -10   3  16     1355.10     1332.33    125.13 o
  -9   3  16      389.50      428.41     98.63 o
  -8   3  16     2361.49     2430.16    106.54 o
  -7   3  16      839.01      894.32     56.25 o
  -6   3  16     1451.23     1470.02     74.30 o
  -5   3  16     1709.70     1749.03     69.45 o
  -4   3  16      256.24      266.19     56.74 o
  -3   3  16      136.54      248.11     49.79 o
  -2   3  16      274.47      179.04    114.12 o
  -1   3  16       86.64       40.97    112.26 o
   0   3  16       10.72      -79.44    127.14 o
   1   3  16        2.87       53.86    138.29 o
 -16   4  16      195.86       -4.29    620.34 o
 -15   4  16     1702.50     1354.91    261.96 o
 -14   4  16      458.92      143.79    227.49 o
 -13   4  16      281.00      260.62    166.15 o
 -12   4  16       14.26      299.96    124.22 o
 -11   4  16      344.14      247.86    257.84 o
 -10   4  16      128.03      144.12     90.51 o
  -9   4  16      148.44       48.98    102.89 o
  -8   4  16      758.30      703.08    105.04 o
  -7   4  16     1757.71     1876.45    122.85 o
  -6   4  16       49.12       55.95     79.54 o
  -5   4  16      524.66      526.99     63.38 o
  -4   4  16     4628.30     4504.78    125.18 o
  -3   4  16     7344.15     7216.51    176.14 o
  -2   4  16      880.43      936.04    123.90 o
  -1   4  16       85.50      125.33    159.88 o
   0   4  16      128.62       45.78    132.24 o
 -15   5  16       23.04      154.69    218.47 o
 -14   5  16        4.95       30.47    130.02 o
 -13   5  16      296.92      299.99    115.12 o
 -12   5  16      121.12      121.72    115.25 o
 -11   5  16      148.62       27.55     98.26 o
 -10   5  16      178.63      231.98    194.88 o
  -9   5  16      150.50      191.82    102.85 o
  -8   5  16        4.60       76.19     91.23 o
  -7   5  16        5.16      164.83    121.12 o
  -6   5  16      154.22      106.06     84.17 o
  -5   5  16        8.24      -55.65     62.99 o
  -4   5  16       17.47      -70.84     70.84 o
  -3   5  16      282.90      268.73    152.67 o
  -2   5  16      300.59      256.03    125.29 o
  -1   5  16      206.96      197.01    127.64 o
 -13   6  16      984.16      954.23    233.39 o
 -12   6  16      194.44        0.66    138.95 o
 -11   6  16      527.27      442.65    107.73 o
 -10   6  16      778.91      838.71    131.11 o
  -9   6  16      306.73      437.89    111.59 o
  -8   6  16      219.61      172.89    117.55 o
  -7   6  16     1096.47     1346.59    135.51 o
  -6   6  16      146.78       75.66    131.20 o
  -5   6  16      951.27      946.89    112.46 o
  -4   6  16     1075.14     1321.12    130.67 o
  -3   6  16      710.96      683.75    118.19 o
  -2   6  16      214.50      194.40    118.82 o
 -11   7  16      559.71      361.17    177.39 o
 -10   7  16     1478.08     1575.77    214.36 o
  -9   7  16     1707.49     1748.70    158.88 o
  -8   7  16     1297.05     1524.76    176.96 o
  -7   7  16      366.44       77.11    155.87 o
  -6   7  16      107.59       20.50    146.32 o
  -5   7  16      506.26      495.13    202.93 o
  -4   7  16      196.01      247.53    133.43 o
 -17   1  17       64.97     -206.18    406.88 o
 -16   1  17       40.20     -229.79    229.79 o
 -15   1  17      338.46      451.47     98.09 o
 -14   1  17        0.94       33.18    141.07 o
 -13   1  17     1290.53     1212.09     68.30 o
 -12   1  17      395.78      500.97     70.92 o
 -11   1  17     1080.97     1073.04     76.97 o
 -10   1  17       74.98       -3.76     53.13 o
  -9   1  17     1195.00     1247.74     92.95 o
  -8   1  17     1476.45     1491.32     68.85 o
  -7   1  17     3310.29     3509.72     98.00 o
  -6   1  17      149.36      186.63     55.79 o
  -5   1  17       19.95        0.13     37.50 o
  -4   1  17       11.54       40.00     43.05 o
  -3   1  17     1454.56     1495.26     90.92 o
  -2   1  17     3210.66     3108.13    111.55 o
  -1   1  17     3273.06     3425.88    139.76 o
   0   1  17     1246.74     1426.81    157.47 o
   1   1  17      421.63      246.72    118.86 o
 -17   2  17      109.98       84.53    276.34 o
 -16   2  17       28.50      213.27    225.21 o
 -15   2  17      473.64      277.84    211.52 o
 -14   2  17     2146.88     2248.54    291.66 o
 -13   2  17     1303.17     1372.54     88.79 o
 -12   2  17      650.91      693.33     72.44 o
 -11   2  17     1759.90     1817.02    117.06 o
 -10   2  17     1623.24     1658.16    107.15 o
  -9   2  17      294.05      480.49    118.47 o
  -8   2  17      681.45      840.13    112.33 o
  -7   2  17      758.98      845.07     70.35 o
  -6   2  17     1028.94     1106.38     70.12 o
  -5   2  17        7.20      -25.21     38.19 o
  -4   2  17        2.20       83.54     42.31 o
  -3   2  17        2.63      -23.10     89.62 o
  -2   2  17       37.18      122.36     75.44 o
  -1   2  17      169.57      125.99    117.28 o
   0   2  17        5.90     -120.55    140.64 o
 -16   3  17      220.98      399.49    249.60 o
 -15   3  17      766.26     1363.88    255.37 o
 -14   3  17      149.20       83.69    167.40 o
 -13   3  17      173.67      284.47    145.70 o
 -12   3  17     1140.74     1002.75    132.39 o
 -11   3  17     1081.87     1003.40    135.77 o
 -10   3  17        0.89      170.94     86.46 o
  -9   3  17      171.27      317.46     94.04 o
  -8   3  17       20.01       -1.66     71.83 o
  -7   3  17        3.45      -36.35     55.69 o
  -6   3  17     1192.01     1178.66     67.86 o
  -5   3  17      474.34      454.20     64.51 o
  -4   3  17     1178.55     1259.14     62.82 o
  -3   3  17      414.24      293.70    162.25 o
  -2   3  17        6.42      -25.01     93.99 o
  -1   3  17      385.98      213.91    125.50 o
   0   3  17        1.55      360.44    232.81 o
 -15   4  17     1008.20     1542.35    372.21 o
 -14   4  17      291.19      297.89    141.49 o
 -13   4  17      246.21      326.48    140.48 o
 -12   4  17        9.48      266.37    143.18 o
 -11   4  17        6.17      -96.62     96.62 o
 -10   4  17       35.44      102.04    101.29 o
  -9   4  17      260.13      275.01     97.61 o
  -8   4  17      326.88      254.76     89.20 o
  -7   4  17     1188.37     1241.40     70.51 o
  -6   4  17      706.04      696.96     67.95 o
  -5   4  17      241.49      200.65     61.71 o
  -4   4  17       16.86      123.20     89.92 o
  -3   4  17       15.30      123.61     95.56 o
  -2   4  17       43.39      -56.23    112.35 o
  -1   4  17        8.52      -34.61    164.67 o
 -14   5  17      341.59      697.28    219.37 o
 -13   5  17       74.46       94.08    104.12 o
 -12   5  17      510.88      525.61    123.23 o
 -11   5  17      249.35       92.75    108.56 o
 -10   5  17       17.81       31.70    102.98 o
  -9   5  17      254.21      143.11    129.76 o
  -8   5  17       35.01      -73.49    100.33 o
  -7   5  17      428.63      542.06    105.15 o
  -6   5  17      790.82      793.57     94.50 o
  -5   5  17     2352.48     2674.12    111.04 o
  -4   5  17     2317.11     2465.78    135.03 o
  -3   5  17     3545.66     3682.77    151.83 o
  -2   5  17      456.87      412.88    132.89 o
 -13   6  17      126.97      143.03    184.25 o
 -12   6  17      269.32      -53.38    152.50 o
 -11   6  17      808.78      803.52    177.10 o
 -10   6  17      721.56      790.12    132.08 o
  -9   6  17      196.31      176.61    162.26 o
  -8   6  17       47.37     -103.36    103.36 o
  -7   6  17       40.69     -109.40    109.40 o
  -6   6  17       36.28       31.82    178.96 o
  -5   6  17      108.24       92.74    126.79 o
  -4   6  17      158.92      100.91    253.87 o
  -3   6  17       97.31       78.02    168.03 o
 -10   7  17       28.00      -22.79    140.10 o
  -9   7  17      221.59      231.76    208.63 o
  -8   7  17      224.28      239.41    206.96 o
  -7   7  17       61.45      -59.83    222.92 o
 -17   0  18      278.52      -61.54    259.32 o
 -16   0  18      199.02      -87.99    330.71 o
 -15   0  18       33.93       49.37    160.72 o
 -14   0  18        2.60      -19.03     87.93 o
 -13   0  18       12.77       22.73    102.81 o
 -12   0  18      154.16      208.01    439.66 o
 -11   0  18     1002.99      968.99     89.44 o
 -10   0  18     1944.16     1985.31     89.94 o
  -9   0  18     3606.91     3776.01    225.38 o
  -8   0  18     3846.66     4163.99    120.41 o
  -7   0  18       96.67      202.86     81.49 o
  -6   0  18     3644.50     3674.15    114.49 o
  -5   0  18      711.29      786.47     67.53 o
  -4   0  18      795.40      642.81     72.51 o
  -3   0  18      577.51      790.55    111.27 o
  -2   0  18      543.00      395.12    212.97 o
  -1   0  18      217.45      309.26    294.49 o
   0   0  18       18.10      373.67    243.15 o
 -17   1  18      150.47     -295.51    295.51 o
 -16   1  18      298.84      -89.13    185.54 o
 -15   1  18      253.34      668.34    199.80 o
 -14   1  18      172.61      324.50     62.46 o
 -13   1  18      347.61      508.12    107.14 o
 -12   1  18      102.87      -18.26     99.08 o
 -11   1  18       19.55       -6.43     62.11 o
 -10   1  18      186.50      239.62     70.08 o
  -9   1  18      337.60      388.22     76.54 o
  -8   1  18      228.41      317.44     65.00 o
  -7   1  18      173.20       37.97     56.08 o
  -6   1  18      143.39      176.33     60.07 o
  -5   1  18      161.24      112.19     67.34 o
  -4   1  18       37.20      -13.35     43.34 o
  -3   1  18       92.35      142.47    107.57 o
  -2   1  18      341.94      449.60    125.63 o
  -1   1  18      705.61      550.79    110.57 o
   0   1  18      356.59      121.16    133.90 o
 -16   2  18        3.37     -190.80    238.28 o
 -15   2  18       17.13      144.29    205.60 o
 -14   2  18      171.42      332.84    118.42 o
 -13   2  18        0.01        9.66     88.69 o
 -12   2  18      313.32      147.70    100.27 o
 -11   2  18      549.35      444.41    109.20 o
 -10   2  18      403.86      439.16    129.70 o
  -9   2  18     1020.15     1168.57    146.06 o
  -8   2  18      189.83      141.21     58.09 o
  -7   2  18        7.45       71.43     57.02 o
  -6   2  18        2.00        2.02     60.75 o
  -5   2  18      334.78      195.21     44.99 o
  -4   2  18       93.40      -15.65     54.42 o
  -3   2  18        4.70      -52.91     94.50 o
  -2   2  18      308.26      297.37    127.43 o
  -1   2  18      426.06      244.95    208.51 o
 -16   3  18     1458.46     2156.84    281.02 o
 -15   3  18      104.76      456.18    199.35 o
 -14   3  18      207.56      412.63    117.98 o
 -13   3  18       61.61      188.43    221.58 o
 -12   3  18       34.39      110.39    152.64 o
 -11   3  18      358.18      681.68    129.73 o
 -10   3  18      616.40      709.55    110.00 o
  -9   3  18     1003.15     1094.76    107.24 o
  -8   3  18      554.18      643.51     86.67 o
  -7   3  18       66.87      173.76     56.96 o
  -6   3  18       92.33      101.05     65.78 o
  -5   3  18      106.72       35.41     69.81 o
  -4   3  18      455.67      478.56     71.73 o
  -3   3  18     1048.60     1156.37    119.71 o
  -2   3  18      207.53      132.36    122.75 o
  -1   3  18      274.46        2.23    120.39 o
 -15   4  18       47.47      242.46    125.86 o
 -14   4  18      189.98      377.32    243.43 o
 -13   4  18      401.11      438.16    179.59 o
 -12   4  18     1103.98      942.60    139.18 o
 -11   4  18      956.27     1124.92    186.90 o
 -10   4  18      222.44      155.04    124.72 o
  -9   4  18      226.92      113.19     98.51 o
  -8   4  18      407.73      554.79    126.99 o
  -7   4  18      855.96      757.54     72.27 o
  -6   4  18     1997.11     2047.26     94.55 o
  -5   4  18     1079.71     1192.06     91.50 o
  -4   4  18       11.36       53.45     98.88 o
  -3   4  18      508.28      297.24    149.56 o
  -2   4  18      784.43     1046.01    154.37 o
 -14   5  18        9.30       63.78    129.57 o
 -13   5  18        9.54       47.32    116.36 o
 -12   5  18       35.16      -23.28    287.45 o
 -11   5  18      174.36      320.12    166.23 o
 -10   5  18      409.25      606.40    159.08 o
  -9   5  18       30.82      -74.66    106.93 o
  -8   5  18      195.45      132.13    127.90 o
  -7   5  18       68.60      110.06    109.69 o
  -6   5  18      291.92      193.17    141.91 o
  -5   5  18      265.39      268.52    118.40 o
  -4   5  18       93.64      101.95    176.03 o
  -3   5  18        9.64      182.09    149.59 o
 -12   6  18      127.18       -9.01    150.22 o
 -11   6  18      764.83      761.73    143.44 o
 -10   6  18      555.83      588.84    144.83 o
  -9   6  18      490.48      301.78    105.98 o
  -8   6  18      452.69      637.61    128.71 o
  -7   6  18      212.99      227.75    124.16 o
  -6   6  18      880.53     1090.01    170.19 o
  -5   6  18      549.02      534.55    169.31 o
 -16   1  19       59.28      -14.28    309.82 o
 -15   1  19      685.80      754.79    130.73 o
 -14   1  19      360.11      481.00     95.76 o
 -13   1  19       21.14      -84.05     85.45 o
 -12   1  19      272.29      245.97     71.72 o
 -11   1  19      988.45     1051.84    106.95 o
 -10   1  19      367.02      380.95     81.44 o
  -9   1  19      495.89      516.46    132.92 o
  -8   1  19      305.83      284.00     66.54 o
  -7   1  19     1360.10     1310.59     74.49 o
  -6   1  19      459.74      459.07     51.06 o
  -5   1  19      578.65      770.50     93.93 o
  -4   1  19      302.59       92.53     92.07 o
  -3   1  19      674.99      552.71    133.82 o
  -2   1  19      890.14      823.52    133.39 o
 -16   2  19       97.51      135.27    185.27 o
 -15   2  19      139.86      200.82    141.30 o
 -14   2  19      646.47      904.67    176.36 o
 -13   2  19     1063.25     1225.04    144.87 o
 -12   2  19      271.21      284.04    118.75 o
 -11   2  19       42.00       42.38     83.19 o
 -10   2  19       85.33      -68.39     82.44 o
  -9   2  19       45.39       27.77    120.90 o
  -8   2  19      254.12      200.85     68.51 o
  -7   2  19      527.38      558.41     73.83 o
  -6   2  19      897.40      847.86     74.43 o
  -5   2  19     1422.50     1358.08     77.21 o
  -4   2  19      444.99      594.13    106.07 o
  -3   2  19      201.97      188.49    133.78 o
  -2   2  19       67.60      105.62    125.78 o
 -16   3  19       25.49      149.23    154.35 o
 -15   3  19       11.75      235.82    142.19 o
 -14   3  19        1.16     -123.16    133.42 o
 -13   3  19      341.29      383.82    140.15 o
 -12   3  19      400.32      394.69    201.85 o
 -11   3  19      664.96      588.01    152.82 o
 -10   3  19      192.03      175.03    121.98 o
  -9   3  19       24.10       33.40     85.15 o
  -8   3  19        3.43       22.39     65.28 o
  -7   3  19       22.51        2.86     67.51 o
  -6   3  19       29.71      -34.96     71.46 o
  -5   3  19      309.89      388.21     79.93 o
  -4   3  19       51.17       53.20    102.79 o
  -3   3  19       45.84      102.95    107.60 o
 -15   4  19      144.11      255.86    168.48 o
 -14   4  19        1.24       81.68    146.60 o
 -13   4  19        4.23      -23.19    149.89 o
 -12   4  19      172.25      357.74    170.19 o
 -11   4  19      113.19      126.94     96.78 o
 -10   4  19     1021.44      938.59    119.19 o
  -9   4  19       35.34      204.08    136.11 o
  -8   4  19        4.11     -101.11    101.11 o
  -7   4  19      278.60      308.68    114.00 o
  -6   4  19      320.63      298.86    100.63 o
  -5   4  19      260.63      241.58     93.35 o
  -4   4  19      137.25      126.30    112.14 o
  -3   4  19       26.32       57.52    129.19 o
 -13   5  19      393.59      182.22    121.80 o
 -12   5  19      179.99      167.79    153.90 o
 -11   5  19      556.55      772.53    138.69 o
 -10   5  19      551.43      669.67    133.54 o
  -9   5  19       41.46      -80.04    126.77 o
  -8   5  19      544.36      485.82    162.13 o
  -7   5  19      438.29      596.51    306.33 o
  -6   5  19     1225.34     1184.11    129.21 o
  -5   5  19     1355.82     1685.51    193.20 o
 -10   6  19      401.92      462.46    137.51 o
  -9   6  19      144.72        7.26    123.24 o
  -8   6  19       51.46      165.69    121.24 o
 -16   0  20      998.82     1130.89    314.88 o
 -15   0  20      922.27      981.01    277.47 o
 -14   0  20     3508.34     3944.48    242.51 o
 -13   0  20      285.82      246.41    132.71 o
 -12   0  20       27.91      122.39    142.60 o
 -11   0  20      117.51      -57.39    241.17 o
 -10   0  20        7.11      -20.68    226.19 o
  -9   0  20     1541.75     1670.95    100.68 o
  -8   0  20     1418.92     1724.19     99.38 o
  -7   0  20      249.35      236.27    140.97 o
  -6   0  20      822.66      899.23     97.37 o
  -5   0  20      325.61      403.81     85.88 o
  -4   0  20      234.66      321.35    251.76 o
  -3   0  20     1088.50      694.01    311.19 o
 -16   1  20       44.63      170.73    291.43 o
 -15   1  20      193.63      121.00    164.48 o
 -14   1  20      279.66      123.52    100.01 o
 -13   1  20       34.02       38.57     81.78 o
 -12   1  20      195.78      297.16     92.23 o
 -11   1  20        0.44      -80.13     81.16 o
 -10   1  20       95.34       66.94    101.80 o
  -9   1  20      869.78      867.46    121.03 o
  -8   1  20      131.89      107.86     64.88 o
  -7   1  20      466.47      403.68     67.10 o
  -6   1  20      310.46      250.24     71.53 o
  -5   1  20      330.09      466.45     79.88 o
  -4   1  20      582.76      877.05    163.50 o
  -3   1  20      351.58      251.56    122.38 o
 -16   2  20       87.40      140.32    153.80 o
 -15   2  20      176.63      258.38    157.33 o
 -14   2  20      520.95      452.88    168.96 o
 -13   2  20       29.09       60.85    231.16 o
 -12   2  20        0.31       32.72    104.61 o
 -11   2  20        8.55      -28.06    208.15 o
 -10   2  20        4.39       20.41    104.77 o
  -9   2  20      246.26      266.52     97.81 o
  -8   2  20      138.41       97.60     72.98 o
  -7   2  20      227.86      261.55     68.11 o
  -6   2  20       25.16      199.11     91.54 o
  -5   2  20       69.63      -39.30    131.51 o
  -4   2  20      904.82     1069.38    121.15 o
  -3   2  20      351.34      408.76    120.92 o
 -15   3  20       12.68      180.47    140.42 o
 -14   3  20      180.18      289.53    150.21 o
 -13   3  20       80.29      450.05    310.91 o
 -12   3  20       40.88       76.04    191.79 o
 -11   3  20       32.98      123.73    110.86 o
 -10   3  20      459.75      356.39    104.63 o
  -9   3  20      573.29      394.14    108.24 o
  -8   3  20      802.51      914.32     84.35 o
  -7   3  20      426.40      422.96     97.98 o
  -6   3  20      525.45      617.84    106.83 o
  -5   3  20       65.96      236.51    107.60 o
  -4   3  20      341.75      238.40    160.06 o
 -14   4  20        3.04     -101.37    151.62 o
 -13   4  20       73.45      134.49    167.02 o
 -12   4  20     1159.05     1239.60    138.28 o
 -11   4  20     1992.48     2097.58    157.42 o
 -10   4  20     1319.32     1639.17    212.92 o
  -9   4  20      168.64      351.65    112.70 o
  -8   4  20       22.01       22.75    113.27 o
  -7   4  20        0.96      -22.54    112.51 o
  -6   4  20        8.81       49.52    308.17 o
  -5   4  20      565.37      731.62    149.10 o
 -12   5  20        1.22        9.76    114.02 o
 -11   5  20       56.36       74.35    141.88 o
 -10   5  20        4.92      -90.07    128.44 o
  -9   5  20       50.44      103.44    147.93 o
  -8   5  20       74.23      109.06    114.79 o
  -7   5  20        9.73       10.08    126.23 o
 -15   1  21     1597.74     1609.22    241.30 o
 -14   1  21     1571.26     1915.39    246.16 o
 -13   1  21      229.47      129.66    203.70 o
 -12   1  21      318.67      493.65    139.10 o
 -11   1  21      282.95      233.60     99.62 o
 -10   1  21      613.75      827.86    142.60 o
  -9   1  21      478.29      571.91     84.04 o
  -8   1  21     3059.26     3114.60    113.52 o
  -7   1  21      160.30      221.74     83.90 o
  -6   1  21      292.66      352.28     87.92 o
  -5   1  21     1166.07     1481.15    135.61 o
 -15   2  21       39.39       32.48    366.05 o
 -14   2  21      157.80      331.27    136.29 o
 -13   2  21      184.10       29.29    177.47 o
 -12   2  21      348.72      147.83    108.76 o
 -11   2  21     1168.75     1673.64    207.17 o
 -10   2  21      662.14      837.31    108.72 o
  -9   2  21      200.40      250.17    106.68 o
  -8   2  21      905.63      944.20     96.50 o
  -7   2  21      667.99      946.99     94.03 o
  -6   2  21      543.01      327.48     89.40 o
  -5   2  21      263.91      213.26    115.27 o
 -14   3  21       21.40      -91.79    151.27 o
 -13   3  21      266.23      275.27    132.87 o
 -12   3  21      620.11      680.50    130.78 o
 -11   3  21      612.61      698.21    128.82 o
 -10   3  21      243.70      151.42    120.98 o
  -9   3  21      561.99      569.16    169.19 o
  -8   3  21     1586.40     1687.18    139.87 o
  -7   3  21      532.13      477.44     98.68 o
  -6   3  21       30.76      -29.17     92.77 o
 -13   4  21      118.13        0.99    108.18 o
 -12   4  21        5.01       75.92    138.70 o
 -11   4  21      149.75       72.87    118.90 o
 -10   4  21      128.85      194.34    134.61 o
  -9   4  21      173.60      329.59    195.27 o
  -8   4  21       78.29      174.92    135.99 o
  -7   4  21      181.94      310.28    121.67 o
 -15   0  22       79.36       79.76    329.72 o
 -14   0  22        3.95      141.37    257.14 o
 -13   0  22      117.35      -41.15    285.06 o
 -12   0  22     1005.76     1110.50    302.86 o
 -11   0  22        1.54      100.51    231.75 o
 -10   0  22       42.69     -182.02    223.73 o
  -9   0  22      709.66      968.72    150.01 o
  -8   0  22        1.66       90.70    117.97 o
  -7   0  22      309.53      609.30    208.43 o
  -6   0  22     2914.58     3248.13    271.84 o
 -15   1  22       84.51     -214.65    227.34 o
 -14   1  22      125.00      244.63    189.96 o
 -13   1  22       73.64       79.07    209.21 o
 -12   1  22       57.63      198.04    166.56 o
 -11   1  22        2.83       30.24    176.23 o
 -10   1  22      459.69      579.35    143.08 o
  -9   1  22      354.68      158.02    137.19 o
  -8   1  22      104.65      113.09     82.20 o
  -7   1  22      170.77       67.91    106.56 o
  -6   1  22      429.54      333.03    185.18 o
 -14   2  22      116.53     -195.89    195.89 o
 -13   2  22      824.49      944.28    199.68 o
 -12   2  22     1175.75     1031.92    221.58 o
 -11   2  22        4.07       42.36    160.12 o
 -10   2  22      156.60       66.04    129.58 o
  -9   2  22      403.15      372.36    112.68 o
  -8   2  22      136.99      286.04     81.51 o
  -7   2  22      149.86      -15.26     90.52 o
 -13   3  22      514.68      708.85    149.41 o
 -12   3  22      541.29      609.44    145.73 o
 -11   3  22     1036.01     1136.62    139.24 o
 -10   3  22     1039.11      774.32    153.72 o
  -9   3  22      640.73      784.92    151.11 o
  -8   3  22      152.20      163.97    105.70 o
 -13   1  23       97.76      278.59    161.15 o
 -12   1  23       10.55       17.28    172.27 o
 -11   1  23        3.31       72.37    246.84 o
 -10   1  23      197.87      413.29    152.76 o
  -9   1  23       97.41      -29.15    117.52 o
 -12   2  23      592.66      541.53    174.01 o
 -11   2  23      645.90      855.99    166.39 o
 -10   2  23       56.33      257.47    140.54 o
 
